# Supplementary material for: RNA-seq dataset of superworm (Zophobas atratus) feeding on polystyrene foam
Source: Data Brief. 2026 Jul 10;67:113053. doi: 10.1016/j.dib.2026.113053 (PMC13380183; doi:10.1016/j.dib.2026.113053)
Supplement: Supplementary file 1 [file mmc1.xlsx]

## Sheet: Supplementary Table 1
No	SampleID	Larva ID	Food	Parts	Body weight (g)	RNA Conc. (ng/μL)	RINe	Read count	Paired, mapped pairs (%)	Paired, not mapped (%)
1	B1B-H	B1B	B	H	0.131	68.1	9.5	9984262	90.4533	5.39373
2	B1C-G	B1C	B	G	0.112	137	9.3	15508752	76.9996	17.1426
3	B1C-H	B1C	B	H	0.112	176	10	2964084	78.7802	16.7507
4	B1C-L	B1C	B	L	0.112	101	9.9	24231358	86.8227	8.85745
5	B1D-G	B1D	B	G	0.121	115	8.3	11973600	85.9577	8.7184
6	B2A-G	B2A	B	G	0.14	114	8.1	26298996	84.4489	10.6367
7	B2A-H	B2A	B	H	0.14	89.7	9.9	23394834	89.2139	5.99188
8	B2A-L	B2A	B	L	0.14	49	9.1	20645006	87.6279	6.76223
9	P1B-G	P1B	P	G	0.115	202	8.5	20797182	68.5198	24.5699
10	P1D-G	P1D	P	G	0.11	255	7.2	9447182	84.6455	8.22575
11	P1D-H	P1D	P	H	0.11	35.7	9.6	30266656	89.2428	5.17279
12	P1D-L	P1D	P	L	0.11	35.6	9.7	21630372	88.709	5.89945
13	P2A-G	P2A	P	G	0.116	82.1	8.8	21240342	69.0107	24.2145
14	P2A-H	P2A	P	H	0.116	48.1	9.7	8343516	89.6279	5.54484
15	P2C-G	P2C	P	G	0.116	97.1	9.5	23890290	67.9134	28.6806
16	P2C-H	P2C	P	H	0.116	66.2	9.4	24951718	87.4846	8.49902
17	P2C-L	P2C	P	L	0.116	74.3	9.4	25451930	88.4007	7.63817
18	P2D-G	P2D	P	G	0.109	164.7	8.1	20800566	79.0034	11.2339
19	P2D-H	P2D	P	H	0.109	56.7	9.3	7090004	88.2072	6.16324
20	S1D-G	S1D	S	G	0.109	47.7	8.5	22354336	72.0623	22.1639
21	S1D-H	S1D	S	H	0.109	52.1	9.1	30331588	88.5815	6.14157
22	S1D-L	S1D	S	L	0.109	56.2	6.4	19746182	88.0881	6.58666
23	S2A-G	S2A	S	G	0.125	110	9.3	8958766	77.9007	15.1873
24	S2B-G	S2B	S	G	0.116	122	8.4	1037350	45.9982	50.3521
25	S2B-H	S2B	S	H	0.116	52.1	8.9	30579712	87.0477	8.03408
26	S2B-L	S2B	S	L	0.116	53.7	8	28330462	86.4629	8.91602
27	S2D-H	S2D	S	H	0.119	60.3	9.1	8397662	89.2801	5.90929
				Average	0.117407	93.3852	8.92593	1.84684e+07	82.0922	12.5699
				SD	0.0096407	54.5096	0.853767	8.73819e+06	10.1067	10.1363
				SE	0.00185535	10.4904	0.164307	1.68167e+06	1.94504	1.95073

## Sheet: Supplementary Table 2
Name	Chromosome	Protein id	eggNOG_Description	eggNOG_GOs	eggNOG_KOs	eggNOG_CAZy	Due to Tissue - Log fold change	Due to Tissue - FDR p-value	G-Plastic vs. Bran - Log fold change	G-Plastic vs. Bran - FDR p-value	G-Starv vs. Bran - Log fold change	G-Starv vs. Bran - FDR p-value	G-Starv vs. Plastic - Log fold change	G-Starv vs. Plastic - FDR p-value	H-Plastic vs. Bran - Log fold change	H-Plastic vs. Bran - FDR p-value	H-Starv vs. Bran - Log fold change	H-Starv vs. Bran - FDR p-value	H-Starv vs. Plastic - Log fold change	H-Starv vs. Plastic - FDR p-value	Average CPM B-H	Average CPM B-G	Average CPM P-G	Average CPM P-H	Average CPM P-L	Average CPM S-G	Average CPM S-H	Average CPM S-L
LOC135132713	NW_026972107	XP_063916971.1					1.17178								1.95385		0.247369		-1.70648		0	0	0	0.0517055	0	0	0	0
LOC135132723	NW_026972107	XP_063916981.1	Histone methyltransferase activity (H4-K20 specific). It is involved in the biological process described with histone H4-K20 trimethylation	GO:0000228,GO:0000775,GO:0000779,GO:0000780,GO:0000785,GO:0000790,GO:0000792,GO:0000793,GO:0000794,GO:0003674,GO:0003824,GO:0005575,GO:0005622,GO:0005623,GO:0005634,GO:0005654,GO:0005694,GO:0005700,GO:0005720,GO:0006325,GO:0006342,GO:0006355,GO:0006464,GO:0006479,GO:0006807,GO:0006996,GO:0007275,GO:0007568,GO:0008150,GO:0008152,GO:0008168,GO:0008170,GO:0008213,GO:0008276,GO:0008340,GO:0008757,GO:…	ko:K11429	-	0.21801	0.923352	-0.347062	0.964394	-0.578867	0.999881	-0.231806	0.966348	-0.122127	0.998452	-1.01983	0.675735	-0.897703	0.999892	9.16381	7.7189	6.40767	6.66805	5.09288	5.71518	4.30703	7.43177
LOC135132870	NW_026972107	XP_063917187.1	Transferase activity, transferring phosphorus-containing groups	-	-	-	-6.58984	7.18168e-13	0.909972	0.919225	-0.548728	0.999881	-1.4587	0.798499	2.71462		1.93645		-0.778167		0	7.40397	14.5207	0.0517055	1.64671	5.24753	0.0525803	0.40198
LOC135132779	NW_026972107	XP_063917082.1	It is involved in the biological process described with ion transport	GO:0001505,GO:0001662,GO:0002209,GO:0003008,GO:0003674,GO:0004888,GO:0004890,GO:0005102,GO:0005215,GO:0005216,GO:0005230,GO:0005237,GO:0005253,GO:0005254,GO:0005488,GO:0005515,GO:0005575,GO:0005622,GO:0005623,GO:0005634,GO:0005654,GO:0005737,GO:0005829,GO:0005886,GO:0005887,GO:0006810,GO:0006811,GO:0006820,GO:0006821,GO:0006836,GO:0006950,GO:0006952,GO:0007154,GO:0007165,GO:0007166,GO:0007186,GO:…	ko:K05175	-	-1.33515	0.523428	3.68998		4.31013		0.620154		-1.07016		-3.537		-2.46684		0.34042	0	0.399053	0.103411	0.116932	0.537969	0	0.164951
LOC135132964	NW_026972107	XP_063917285.1	activity. It is involved in the biological process described with ion transport	GO:0000003,GO:0003008,GO:0003674,GO:0004888,GO:0004890,GO:0005102,GO:0005215,GO:0005216,GO:0005230,GO:0005237,GO:0005253,GO:0005254,GO:0005488,GO:0005515,GO:0005575,GO:0005622,GO:0005623,GO:0005634,GO:0005635,GO:0005737,GO:0005829,GO:0005886,GO:0005887,GO:0006810,GO:0006811,GO:0006820,GO:0006821,GO:0007154,GO:0007165,GO:0007166,GO:0007186,GO:0007214,GO:0007267,GO:0007268,GO:0007275,GO:0007399,GO:…	ko:K05181,ko:K05192	-	7.23858	1.00598e-11							-0.0284555	0.998452	0.447283	0.962267	0.475738	0.999892	3.5769	0	0	4.13555	1.26995	0	4.44958	1.55143
LOC135122992	NW_026972107	XP_063903562.1	Calcium ion binding	GO:0000902,GO:0000904,GO:0001655,GO:0001822,GO:0001932,GO:0001934,GO:0001941,GO:0001942,GO:0003002,GO:0003674,GO:0004888,GO:0005102,GO:0005488,GO:0005515,GO:0005575,GO:0005623,GO:0005886,GO:0007154,GO:0007165,GO:0007166,GO:0007267,GO:0007275,GO:0007389,GO:0007399,GO:0007416,GO:0007528,GO:0008104,GO:0008150,GO:0008544,GO:0009653,GO:0009790,GO:0009798,GO:0009887,GO:0009888,GO:0009893,GO:0009950,GO:…	ko:K20051	-	1.53013	0.000968955	0.173995	0.981027	0.716444	0.999881	0.542449	0.904406	-0.146156	0.99328	-0.0737831	0.992646	0.0723727	0.999892	277.918	101.203	122.061	236.191	310.864	170.604	262.315	405.797
LOC135133102	NW_026972107	XP_063917473.1	Zinc ion binding	GO:0000981,GO:0001932,GO:0001934,GO:0003674,GO:0003700,GO:0005575,GO:0005622,GO:0005623,GO:0005634,GO:0005730,GO:0005737,GO:0005794,GO:0005829,GO:0005840,GO:0006355,GO:0006357,GO:0006915,GO:0006950,GO:0006979,GO:0007154,GO:0007165,GO:0008150,GO:0008219,GO:0008631,GO:0009889,GO:0009893,GO:0009966,GO:0009967,GO:0009987,GO:0010468,GO:0010556,GO:0010562,GO:0010604,GO:0010646,GO:0010647,GO:0010941,GO:…	ko:K14816	-	-0.738239	0.0860531	0.265736	0.970822	0.941296	0.999881	0.67556	0.863047	0.314918	0.97176	0.252346	0.961699	-0.062572	0.999892	24.2099	32.8512	42.2649	28.3731	28.8814	64.3547	27.2405	29.12
LOC135133184	NW_026972107	XP_063917664.1	Belongs to the AB hydrolase superfamily. Lipase family	-	ko:K01052	-	-1.43079	0.353754	1.63032	0.855057	3.04783		1.41751	0.833571	-0.11362	0.998452	0.243386	0.989923	0.357006	0.999892	1.16644	0.606218	1.9751	1.39678	0.422243	4.879	1.39261	0.159752
LOC135123038	NW_026972107	XP_063903615.1	Src homology 3 domains	GO:0001932,GO:0001934,GO:0002039,GO:0003674,GO:0005070,GO:0005488,GO:0005515,GO:0005575,GO:0005622,GO:0005623,GO:0005634,GO:0005654,GO:0005737,GO:0005829,GO:0005886,GO:0005912,GO:0006810,GO:0006839,GO:0006915,GO:0006996,GO:0007005,GO:0007006,GO:0007154,GO:0007165,GO:0007275,GO:0007399,GO:0007417,GO:0007507,GO:0008047,GO:0008134,GO:0008150,GO:0008219,GO:0009314,GO:0009628,GO:0009790,GO:0009792,GO:…	ko:K02177,ko:K16823,ko:K17554	-	2.25277	2.32977e-06	0.650643	0.91312	1.56125	0.922716	0.910608	0.811504	0.529729	0.893094	0.527316	0.844017	-0.00241306	0.999892	213.461	34.0878	57.891	339.204	241.282	102.911	307.858	304.673
LOC135122982	NW_026972107	XP_063903553.1	developmental process	GO:0008150,GO:0032502	-	-	1.5165	0.357965	-1.70718		2.13861		3.84579		-1.78202		-0.0229483		1.75907		0.485601	0.128307	0	0.103411	0.561917	0.449014	0.417614	0.319504
LOC135123071	NW_026972107	XP_063903651.1	developmental process	GO:0008150,GO:0032502	-	-	2.2183	0.0040133	2.29333	0.807796	4.11868		1.82535	0.749417	0.3315	0.991047	0.114373	0.995256	-0.217127	0.999892	2.81848	0.0925278	0.594993	3.39905	2.48153	1.74014	3.1868	2.26252
LOC135133314	NW_026972107	XP_063917786.1	developmental process	GO:0008150,GO:0032502	-	-	1.50012	0.0585266	0.445743	0.974279	1.95375		1.50801	0.80077	0.0659936	0.998452	-0.268268	0.989901	-0.334262	0.999892	2.48305	0.406352	0.590971	2.06084	1.80268	1.41736	1.96817	1.37089
LOC135123013	NW_026972107	XP_063903581.1	Kinase that can phosphorylate various inositol polyphosphate such as Ins(3,4,5,6)P4 or Ins(1,3,4)P3	GO:0003674,GO:0003824,GO:0005575,GO:0005622,GO:0005623,GO:0005737,GO:0005829,GO:0005886,GO:0006066,GO:0006793,GO:0006796,GO:0006950,GO:0007154,GO:0007165,GO:0007275,GO:0007399,GO:0007596,GO:0007599,GO:0008150,GO:0008152,GO:0009611,GO:0009790,GO:0009792,GO:0009888,GO:0009987,GO:0016020,GO:0016301,GO:0016310,GO:0016311,GO:0016324,GO:0016740,GO:0016772,GO:0016773,GO:0016787,GO:0016788,GO:0016791,GO:…	ko:K00913	-	-1.76507	5.17595e-07	-1.60033	0.30975	-0.568532	0.999881	1.0318	0.757652	0.409616	0.949687	0.379989	0.921325	-0.029627	0.999892	13.1037	79.72	27.6544	16.6694	15.334	55.127	16.7802	12.5082
LOC135123003	NW_026972107	XP_063903572.1	GTP binding	GO:0000184,GO:0000956,GO:0001654,GO:0003674,GO:0005488,GO:0005515,GO:0005575,GO:0005622,GO:0005623,GO:0005737,GO:0005829,GO:0006139,GO:0006401,GO:0006402,GO:0006725,GO:0006807,GO:0007275,GO:0007399,GO:0007417,GO:0007420,GO:0007423,GO:0007507,GO:0008150,GO:0008152,GO:0009056,GO:0009057,GO:0009605,GO:0009628,GO:0009629,GO:0009892,GO:0009987,GO:0010468,GO:0010605,GO:0010629,GO:0016070,GO:0016071,GO:…	ko:K18735	-	-0.559599	0.485039	-0.972768	0.779152	-0.344269	0.999881	0.6285	0.880846	0.0440819	0.998452	0.0424656	0.998576	-0.00161629	0.999892	12.8033	20.896	11.3661	11.8244	11.5565	16.988	13.2991	9.3287
LOC135123022	NW_026972107	XP_063903589.1	Belongs to the protein kinase superfamily. RIO-type Ser Thr kinase family	GO:0000003,GO:0001932,GO:0001933,GO:0002119,GO:0002164,GO:0003006,GO:0003674,GO:0003824,GO:0004672,GO:0005575,GO:0005622,GO:0005623,GO:0005634,GO:0005654,GO:0005737,GO:0005829,GO:0006139,GO:0006364,GO:0006396,GO:0006464,GO:0006468,GO:0006725,GO:0006793,GO:0006796,GO:0006807,GO:0007275,GO:0007276,GO:0007281,GO:0007292,GO:0007399,GO:0007548,GO:0008150,GO:0008152,GO:0008283,GO:0008284,GO:0008406,GO:…	ko:K07178	-	0.509397	0.45696	-0.38546	0.953545	0.260749	0.999881	0.64621	0.871238	-0.336988	0.97176	-0.631403	0.786244	-0.294415	0.999892	38.2247	22.1007	18.0979	27.006	27.8163	27.2966	24.5564	29.0205
LOC135123028	NW_026972107	XP_063903602.1	Belongs to the DEAD box helicase family	GO:0003674,GO:0003724,GO:0003824,GO:0004004,GO:0004386,GO:0005575,GO:0005622,GO:0005623,GO:0005634,GO:0005654,GO:0005730,GO:0005737,GO:0006139,GO:0006364,GO:0006396,GO:0006725,GO:0006807,GO:0008026,GO:0008150,GO:0008152,GO:0008186,GO:0009987,GO:0010467,GO:0010501,GO:0016070,GO:0016072,GO:0016462,GO:0016787,GO:0016817,GO:0016818,GO:0016887,GO:0017111,GO:0022613,GO:0031974,GO:0031981,GO:0034470,GO:…	ko:K14778	-	0.142731	0.949078	-0.414034	0.954937	-0.101143	0.999881	0.312892	0.950735	-0.360382	0.973367	-0.0573807	0.996958	0.303001	0.999892	10.0124	9.01274	7.51176	5.95155	8.68195	7.80691	9.6401	11.5347
LOC135132729	NW_026972107	XP_063916994.1	Domain of unknown function (DUF4812)	-	-	-	1.64112	0.110422	-0.839479		-0.550362		0.289117		1.30023	0.8971	0.799568	0.943667	-0.50066	0.999892	0.435544	0.371957	0.22897	1.88645	0.935454	0.34142	1.09227	1.04099
LOC135133484	NW_026972107	XP_063918015.1	Domain of unknown function (DUF4812)	-	-	-	3.26602	0.038234	0.0833288		2.53251		2.44918		0.995665		-2.93953		-3.93519		0.145181	0	0	0.703164	0.584659	0.107594	0	0.644207
LOC135133398	NW_026972107	XP_063917889.1	Structural constituent of cuticle	GO:0003674,GO:0005198,GO:0005214,GO:0005575,GO:0005576,GO:0007275,GO:0008010,GO:0008150,GO:0031012,GO:0032501,GO:0032502,GO:0040003,GO:0042302,GO:0042335,GO:0044421,GO:0048856	-	-	5.29046	0.000189627	0.0833288		2.53251		2.44918		-2.23028		-4.69757		-2.46729		0.630783	0	0	0.234388	0.116932	0.107594	0	0
LOC135132737	NW_026972107	XP_063917004.1	protein dimerization activity	GO:0000003,GO:0000976,GO:0000977,GO:0000978,GO:0000981,GO:0000982,GO:0000987,GO:0000988,GO:0000989,GO:0001012,GO:0001067,GO:0001076,GO:0001077,GO:0001085,GO:0001102,GO:0001228,GO:0003674,GO:0003676,GO:0003677,GO:0003690,GO:0003700,GO:0005488,GO:0005515,GO:0005575,GO:0005622,GO:0005623,GO:0005634,GO:0005667,GO:0006139,GO:0006351,GO:0006355,GO:0006357,GO:0006366,GO:0006725,GO:0006807,GO:0007275,GO:…	ko:K09075	-	2.39746	0.252518							-1.83117		-3.53765		-1.70648		0.463067	0	0	0.0517055	0	0	0	0
LOC135123147	NW_026972107	XP_063903722.1	Belongs to the universal ribosomal protein uL22 family	GO:0000313,GO:0000315,GO:0003674,GO:0003735,GO:0005198,GO:0005575,GO:0005622,GO:0005623,GO:0005737,GO:0005739,GO:0005740,GO:0005743,GO:0005759,GO:0005761,GO:0005762,GO:0005840,GO:0006412,GO:0006414,GO:0006415,GO:0006518,GO:0006807,GO:0008150,GO:0008152,GO:0009058,GO:0009059,GO:0009987,GO:0010467,GO:0015934,GO:0016020,GO:0016043,GO:0019538,GO:0019866,GO:0022411,GO:0031090,GO:0031966,GO:0031967,GO:…	ko:K02890	-	0.906423	0.257785	-1.23967	0.759045	0.50622	0.999881	1.74589	0.636901	-0.819073	0.784601	-0.946148	0.622116	-0.127075	0.999892	33.674	14.1043	6.38307	15.9372	14.3174	20.6978	17.566	18.3313
LOC135123082	NW_026972107	XP_063903698.1	GTPase activator activity. It is involved in the biological process described with regulation of small GTPase mediated signal transduction	GO:0003674,GO:0005096,GO:0005488,GO:0005515,GO:0005575,GO:0005622,GO:0005623,GO:0005737,GO:0005829,GO:0007154,GO:0007165,GO:0007264,GO:0007265,GO:0007275,GO:0007568,GO:0008047,GO:0008150,GO:0008340,GO:0009987,GO:0010259,GO:0023052,GO:0030234,GO:0030695,GO:0032484,GO:0032501,GO:0032502,GO:0032879,GO:0032880,GO:0035556,GO:0043085,GO:0043087,GO:0043547,GO:0044093,GO:0044424,GO:0044444,GO:0044464,GO:…	-	-	0.135006	0.933109	0.0783794	0.991826	0.0927687	0.999881	0.0143893	0.999061	-0.211769	0.986385	-0.233236	0.958953	-0.0214676	0.999892	64.9577	49.3654	54.4928	54.2173	42.7897	53.8901	55.0744	58.9094
LOC135123158	NW_026972107	XP_063903729.1	Structural constituent of ribosome. It is involved in the biological process described with translation	GO:0000002,GO:0000313,GO:0000315,GO:0003674,GO:0003735,GO:0005198,GO:0005488,GO:0005515,GO:0005575,GO:0005622,GO:0005623,GO:0005737,GO:0005739,GO:0005740,GO:0005743,GO:0005759,GO:0005761,GO:0005762,GO:0005840,GO:0006412,GO:0006414,GO:0006415,GO:0006518,GO:0006807,GO:0006996,GO:0007005,GO:0008150,GO:0008152,GO:0009058,GO:0009059,GO:0009987,GO:0010467,GO:0015934,GO:0016020,GO:0016043,GO:0019538,GO:…	ko:K02879	-	0.0994845	0.994134	0.101066	0.989857	0.524918	0.999881	0.423852	0.928245	0.00949843	0.998452	0.282853	0.970047	0.273354	0.999892	8.35533	8.17901	8.61115	7.75296	9.21791	10.6272	9.81462	10.9262
LOC135123134	NW_026972107	XP_063903715.1	Mitochondrial 28S ribosomal protein S27	GO:0000049,GO:0000313,GO:0000314,GO:0003674,GO:0003676,GO:0003723,GO:0005488,GO:0005575,GO:0005622,GO:0005623,GO:0005737,GO:0005739,GO:0005740,GO:0005743,GO:0005759,GO:0005761,GO:0005763,GO:0005840,GO:0006412,GO:0006414,GO:0006415,GO:0006417,GO:0006518,GO:0006807,GO:0008150,GO:0008152,GO:0008283,GO:0009058,GO:0009059,GO:0009889,GO:0009891,GO:0009893,GO:0009987,GO:0010467,GO:0010468,GO:0010556,GO:…	ko:K17406	-	-0.188344	0.907701	-0.703814	0.894482	-0.472685	0.999881	0.231129	0.963657	-0.703774	0.770427	-0.466546	0.880105	0.237228	0.999892	21.7719	23.5106	15.4618	13.4716	16.828	17.4183	14.8623	17.9255
LOC135123122	NW_026972107	XP_063903707.1	Coiled-coil domain-containing protein 22	GO:0003674,GO:0005488,GO:0005515,GO:0005575,GO:0005622,GO:0005623,GO:0005634,GO:0005654,GO:0005737,GO:0005829,GO:0006355,GO:0006464,GO:0006807,GO:0006810,GO:0006873,GO:0006875,GO:0006878,GO:0006892,GO:0006893,GO:0007253,GO:0008104,GO:0008150,GO:0008152,GO:0009889,GO:0009893,GO:0009894,GO:0009896,GO:0009966,GO:0009967,GO:0009968,GO:0009987,GO:0010468,GO:0010556,GO:0010604,GO:0010646,GO:0010647,GO:…	-	-	-0.551887	0.431195	-0.134981	0.985658	-0.190976	0.999881	-0.0559948	0.991537	-0.13239	0.996744	-0.661493	0.754214	-0.529104	0.999892	17.3815	17.9556	17.4701	17.33	12.4334	16.4873	11.9512	10.9574
LOC135123180	NW_026972107	XP_063903748.1	Insulin-like peptide	-	ko:K04526	-	6.64123	0	-2.48124		-0.0320617		2.44918		-0.0759862	0.998452	-0.162116	0.990052	-0.0861301	0.999892	10.6206	0.0929892	0	12.2287	1.0069	0.107594	9.48012	0.56693
LOC135123170	NW_026972107	XP_063903738.1					-1.2107	0.564897	-1.96645		-0.0437754		1.92267		-2.90442		0.607457		3.51188		0.145181	0.395637	0.0570076	0	0.799003	0.467652	0.247759	0.329901
LOC135133568	NW_026972107	XP_063918114.1					2.71421	0.134375	-1.09332		-2.47623		-1.3829		0.235281		4.77064		4.53536		0	0.139022	0.0440621	0	0.28257	0	0.594622	1.47936
LOC135133650	NW_026972107	XP_063918217.1					2.27674	0.0180153	-0.398667		1.36454		1.76321		1.71915		2.52326		0.804112		0.0725907	0.0929892	0.114015	0.349147	0.938677	0.449014	0.667459	0.979306
LOC135133733	NW_026972107	XP_063918332.1					2.10892	0.000628659	-1.91048	0.50665	0.0187533	0.999881	1.92923	0.653664	-0.520239	0.955128	-0.210099	0.986411	0.31014	0.999892	10.0774	6.25061	1.80238	6.7338	16.9352	6.63185	8.02748	22.2759
LOC135123188	NW_026972107	XP_063903755.1					2.42892	1.66112e-10	0.591002	0.931446	0.601408	0.999881	0.0104052	0.999729	0.112427	0.996744	0.0169394	0.998576	-0.095488	0.999892	57.9217	9.13495	14.7404	62.6283	60.1306	14.2049	60.4714	66.3256
LOC135133818	NW_026972107	XP_063918440.1					5.52625	0	1.07688	0.924738	0.483573		-0.593311	0.947652	-0.177817	0.991047	-0.843285	0.571106	-0.665468	0.999892	40.4724	0.406352	0.952055	30.5422	15.6685	0.556608	22.0534	20.9556
LOC135133905	NW_026972107	XP_063918559.1					-4.96098	1.56026e-09	0.312316	0.976443	-0.61853	0.999881	-0.930846	0.878251	0.319719		0.792458		0.472739		0.0725907	4.93864	6.15897	0.122868	0.659329	3.27356	0.148655	0.412376
LOC135133993	NW_026972107	XP_063918659.1					2.72987	1.16202e-08	-0.167718	0.987477	-0.918	0.999881	-0.750283	0.91049	0.809253	0.774115	0.780438	0.726537	-0.028815	0.999892	11.3015	3.545	3.14454	21.7536	21.2549	1.9782	19.0055	18.7406
LOC135134072	NW_026972107	XP_063918776.1					0.600048	0.81282	0.167589	0.990646	-2.1901		-2.35769	0.798332	-0.572278		-0.642602	0.956646	-0.0703243	0.999892	1.11638	0.790812	0.816178	0.803689	0.682071	0.107594	0.713982	0.984505
LOC135134160	NW_026972107	XP_063918887.1					0.750811	0.677481	1.56115	0.838633	-0.987749		-2.5489	0.73407	3.64269	0.449183	3.49336	0.382239	-0.149334	0.999892	0.195238	0.44167	1.03549	1.95941	0.847709	0.107594	1.22767	1.30401
LOC135134257	NW_026972107	XP_063918990.1					2.55815	0.0026661	-0.900634		0.327282		1.22792		1.80212	0.811898	1.95339	0.667959	0.151262	0.999892	0.34042	0.26733	0.114015	1.30471	0	0.34142	1.3158	0.484455
LOC135134345	NW_026972107	XP_063919100.1					1.6297	0.420301	-0.39945		-2.4767		-2.07725		3.21004		3.84674		0.636705		0	0.220835	0.114943	0.122868	0.18838	0	0.250788	0.494852
LOC135134428	NW_026972107	XP_063919214.1					-5.19626	3.84844e-07	0.783103	0.940649	0.163937		-0.619166	0.936015							0	0.776925	1.36834	0	0.0941899	1.0429	0	0
LOC135134513	NW_026972107	XP_063919311.1					3.59953	7.01692e-07	-1.38456		-0.440519		0.944039		0.0377326	0.998452	0.285442	0.989923	0.24771	0.999892	3.23648	0.545836	0.193523	3.88785	2.63087	0.322782	3.71435	7.45326
LOC135134601	NW_026972107	XP_063919423.1					-3.22593	0.083199	-0.992886		-1.44502		-0.452132		2.71457		2.69329		-0.0212706		0	0.452847	0.21725	0.142325	0	0.107594	0.0991036	0
LOC135134673	NW_026972107	XP_063919539.1					0.362215	0.96613	-3.35396		-3.34856		0.00539515		2.05832		3.47328		1.41497		0	0.267791	0	0.182682	0	0	0.198207	0.247426
LOC135134744	NW_026972107	XP_063919666.1					-2.90531	0.0448222	-0.452987		-3.34885		-2.89586								0	0.278045	0.196152	0	0	0	0	0
LOC135134826	NW_026972107	XP_063919774.1					2.5673	0.0126247	1.19463		0.742476		-0.452151		4.81129		4.47937		-0.33192		0	0.0464946	0.207397	0.674155	1.05561	0.107594	0.414585	0.896831
LOC135134900	NW_026972107	XP_063919893.1					-1.25321	0.682807	0.669098		-2.50641		-3.17551		0.24038		3.06928		2.8289		0	0.185056	0.270497	0	0.350795	0	0.313597	0
LOC135134976	NW_026972107	XP_063920009.1					2.72676	3.18978e-05	-1.23325	0.904752	-1.49774		-0.264494	0.979144	-0.128369	0.998452	-0.198713	0.989901	-0.070344	0.999892	6.19516	2.5133	1.04228	4.65908	10.3514	0.935304	5.68679	9.09098
LOC135135064	NW_026972107	XP_063920119.1					-2.41208	0.00147399	-1.03214	0.888872	-1.08671		-0.0545671	0.996049	4.08263		3.83438		-0.248247		0	2.32052	1.18986	0.32969	0.610623	1.38432	0.250788	0.479256
LOC135123215	NW_026972107	XP_063903780.1					-1.15064	0.692318	4.1393		0.0870359		-4.05226		0.240385		3.72296		3.48257		0	0	0.535569	0	0	0	0.247759	0.742277
LOC135123198	NW_026972107	XP_063903764.1					1.32666	0.00415793	-0.653353	0.924056	-0.77759	0.999881	-0.124236	0.98543	-0.0191374	0.998452	-0.394983	0.927526	-0.375846	0.999892	13.5392	7.67986	4.85234	12.3259	17.8381	4.21903	9.655	10.8749
LOC135132748	NW_026972107	XP_063917014.1					2.66223	0.0282305	-1.72475		1.65746		3.38221		1.27561		0.60127		-0.674341		0.463067	0.0925278	0	1.06888	0.470949	0.467652	0.619994	1.06698
LOC135123285	NW_026972107	XP_063903880.1	Hormone activity	GO:0005575,GO:0005576	ko:K04526,ko:K05459,ko:K13769	-	-2.60451	5.76917e-05	-0.153507	0.987683	-0.283714	0.999881	-0.130207	0.98604	0.859144	0.958582	0.605495	0.95931	-0.253648	0.999892	1.02126	3.58705	3.58809	1.62953	16.6458	3.34388	1.41282	4.57183
LOC135123296	NW_026972107	XP_063903893.1					-8.0475	0	-0.999478	0.853329	-1.49487	0.999881	-0.495394	0.926588	1.95403		0.247369		-1.70666		0	24.0266	12.219	0.0711626	0.659329	8.68037	0	0.974108
LOC135123269	NW_026972107	XP_063903851.1	-	-	-	-	-3.43071	1.11252e-05	-0.770799	0.92529	-0.859481	0.999881	-0.0886815	0.990852	0.320435		1.903		1.58256		0.0725907	4.09342	2.57255	0.365365	0.799003	2.3713	0.355948	0.561732
LOC135123259	NW_026972107	XP_063903839.1	Belongs to the transient receptor (TC 1.A.4) family	GO:0000041,GO:0001558,GO:0001666,GO:0001932,GO:0001934,GO:0003008,GO:0003674,GO:0003779,GO:0005215,GO:0005216,GO:0005261,GO:0005262,GO:0005488,GO:0005515,GO:0005575,GO:0005622,GO:0005623,GO:0005737,GO:0005856,GO:0005886,GO:0005887,GO:0005901,GO:0005938,GO:0006582,GO:0006725,GO:0006810,GO:0006811,GO:0006812,GO:0006816,GO:0006820,GO:0006828,GO:0006836,GO:0006865,GO:0006873,GO:0006874,GO:0006875,GO:…	ko:K04964,ko:K04967,ko:K04968,ko:K13803	-	-1.56047	0.000355208	-0.420968	0.949309	0.057499	0.999881	0.478467	0.916093	0.493973	0.967163	0.726998	0.842954	0.233025	0.999892	3.57191	16.3821	12.6211	5.26659	11.8456	17.5285	5.70585	6.81876
LOC135123275	NW_026972107	XP_063903862.1	Converts sphingomyelin to ceramide	-	ko:K12350	-	-10.9717	0	0.134397	0.992355	1.2755	0.999881	1.14111	0.894553	3.19352		4.16816		0.974642		0	372.978	416.635	0.213488	1.01012	890.741	0.349891	0.407178
LOC135123220	NW_026972107	XP_063903786.1	Converts sphingomyelin to ceramide	-	ko:K12350	-	-9.02227	0	0.922806	0.91312	0.620191	0.999881	-0.302616	0.967665	-2.14642		-2.46415		-0.317734		1.33416	211.426	404.156	0.436527	13.5082	327.692	0.207293	2.85544
LOC135123230	NW_026972107	XP_063903796.1	Converts sphingomyelin to ceramide	-	ko:K12350	-	-6.70088	0	0.766849	0.927511	-0.470261	0.999881	-1.23711	0.807596	1.92678		1.69485		-0.231935		0.195238	30.2094	51.8417	0.32969	3.36165	22.1262	0.407586	1.38129
LOC135123241	NW_026972107	XP_063903806.1	-	-	-	-	-1.5628	0.0337437	-0.910197	0.863307	2.03692	0.701325	2.94712	0.10923	0.60281	0.929101	0.998044	0.657923	0.395235	0.999892	38.1697	50.3052	28.3932	65.2768	226.855	213.223	76.8257	193.644
LOC135123250	NW_026972107	XP_063903817.1					1.57444	0.00743088	1.42763	0.667345	2.60085	0.435047	1.17322	0.773243	-0.346576	0.981487	-0.563139	0.901828	-0.216563	0.999892	21.5392	2.09082	6.16838	13.1547	17.0523	13.3543	14.7342	17.6871
LOC135123339	NW_026972107	XP_063903970.1	May be involved in pre-mRNA splicing	GO:0000228,GO:0000375,GO:0000377,GO:0000390,GO:0000398,GO:0000723,GO:0000781,GO:0000784,GO:0003674,GO:0005488,GO:0005515,GO:0005575,GO:0005576,GO:0005622,GO:0005623,GO:0005634,GO:0005654,GO:0005681,GO:0005684,GO:0005694,GO:0005730,GO:0005737,GO:0006139,GO:0006259,GO:0006282,GO:0006396,GO:0006397,GO:0006725,GO:0006807,GO:0006950,GO:0006974,GO:0006996,GO:0008150,GO:0008152,GO:0008380,GO:0009892,GO:…	ko:K13103	-	-0.622148	0.121512	-0.411451	0.945383	-0.051532	0.999881	0.359919	0.931648	-0.491931	0.904561	-0.413755	0.901053	0.0781761	0.999892	28.1872	35.8184	28.2886	19.4983	18.9555	35.1078	20.1748	21.3732
LOC135123331	NW_026972107	XP_063903956.1	Belongs to the glycosyltransferase 43 family	GO:0000003,GO:0000139,GO:0002009,GO:0002119,GO:0002164,GO:0003006,GO:0003674,GO:0003824,GO:0005575,GO:0005622,GO:0005623,GO:0005737,GO:0005783,GO:0005789,GO:0005794,GO:0005796,GO:0005801,GO:0005975,GO:0006022,GO:0006023,GO:0006024,GO:0006029,GO:0006082,GO:0006790,GO:0006807,GO:0007275,GO:0007276,GO:0007281,GO:0007283,GO:0007286,GO:0007610,GO:0008047,GO:0008150,GO:0008152,GO:0008194,GO:0008378,GO:…	ko:K00735,ko:K10158	GT43	0.274398	0.782124	-0.988617	0.727264	0.240861	0.999881	1.22948	0.685088	-0.330526	0.970998	-0.45867	0.889909	-0.128144	0.999892	29.2137	24.5132	13.39	21.6459	22.6031	29.5044	21.5919	25.506
LOC135123309	NW_026972107	XP_063903913.1	Phosphatidylinositol binding. It is involved in the biological process described with termination of G-protein coupled receptor signaling pathway	GO:0001932,GO:0001933,GO:0003674,GO:0005102,GO:0005126,GO:0005160,GO:0005488,GO:0005515,GO:0005543,GO:0005575,GO:0005622,GO:0005623,GO:0005737,GO:0005768,GO:0007275,GO:0007568,GO:0008150,GO:0008152,GO:0008289,GO:0008340,GO:0009056,GO:0009057,GO:0009892,GO:0009966,GO:0009968,GO:0009987,GO:0010259,GO:0010563,GO:0010605,GO:0010646,GO:0010648,GO:0012505,GO:0016020,GO:0017015,GO:0019220,GO:0019222,GO:…	ko:K17887	-	-0.22052	0.881221	-0.660187	0.899733	-0.381201	0.999881	0.278987	0.951707	-0.0989351	0.998308	-0.123875	0.989923	-0.0249398	0.999892	37.0732	44.6275	29.8495	30.6944	28.693	35.0705	33.7405	41.0352
LOC135123323	NW_026972107	XP_063903934.1	Zinc-finger of C2H2 type	-	ko:K09228	-	0.556447	0.625234	-0.667424	0.925814	0.694196	0.999881	1.36162	0.733347	0.110098	0.998452	-0.142259	0.990924	-0.252358	0.999892	12.7132	8.86282	6.0382	12.9239	10.7901	14.9064	11.6084	13.09
LOC135123355	NW_026972107	XP_063903995.1	receptor activity. It is involved in the biological process described with G-protein coupled receptor signaling pathway	GO:0000003,GO:0000165,GO:0000323,GO:0000902,GO:0000904,GO:0001653,GO:0001659,GO:0001664,GO:0001696,GO:0001764,GO:0001821,GO:0002021,GO:0002023,GO:0002209,GO:0002237,GO:0002790,GO:0002791,GO:0002793,GO:0003008,GO:0003674,GO:0004888,GO:0004930,GO:0004951,GO:0005102,GO:0005488,GO:0005515,GO:0005575,GO:0005622,GO:0005623,GO:0005634,GO:0005737,GO:0005764,GO:0005768,GO:0005773,GO:0005783,GO:0005886,GO:…	ko:K04194,ko:K04195,ko:K04196,ko:K08378	-	3.5151	0.000693704	0.0833288		2.53305		2.44972		2.78128		2.08551		-0.69577		0.0725907	0	0	0.81648	0	0.233826	0.619994	0.0824753
LOC135123362	NW_026972107					0															0	0	0	0	0	0	0	0
LOC135123347	NW_026972107	XP_063903981.1	heme binding. It is involved in the biological process described with oxidation-reduction process	GO:0003674,GO:0003824,GO:0006723,GO:0007275,GO:0008150,GO:0008152,GO:0009058,GO:0016829,GO:0016830,GO:0032501,GO:0032502,GO:0042335,GO:0048856,GO:0071771	ko:K15001	-	-4.85988	2.27028e-07	-0.578266	0.942551	0.202195	0.999881	0.780461	0.891799	-1.48311	0.796872	-1.5259	0.712173	-0.0427849	0.999892	15.3012	26.1942	18.4399	7.11504	0.753519	31.3344	5.21733	0.902029
LOC135123363	NW_026972107	XP_063904018.1	heme binding. It is involved in the biological process described with oxidation-reduction process	GO:0003674,GO:0003824,GO:0006723,GO:0007275,GO:0008150,GO:0008152,GO:0009058,GO:0016829,GO:0016830,GO:0032501,GO:0032502,GO:0042335,GO:0048856,GO:0071771	ko:K15001	-	-4.1667	1.24427e-09	-0.187422	0.986229	0.814014	0.999881	1.00144	0.857889	-0.0880862		0.292689		0.380776		0.585715	8.17336	7.61977	0.452558	0.233864	15.1199	0.610908	0.886434
LOC135123366	NW_026972107	XP_063904032.1	heme binding. It is involved in the biological process described with oxidation-reduction process	GO:0003674,GO:0003824,GO:0006723,GO:0007275,GO:0008150,GO:0008152,GO:0009058,GO:0016829,GO:0016830,GO:0032501,GO:0032502,GO:0042335,GO:0048856,GO:0071771	ko:K15001	-	-3.82608	0.00440763	0.747149		-0.0473242		-0.794473								0	0.278045	0.5345	0	0.0941899	0.215188	0	0
LOC135123372	NW_026972107	XP_063904042.1	heme binding. It is involved in the biological process described with oxidation-reduction process	GO:0003674,GO:0003824,GO:0006723,GO:0007275,GO:0008150,GO:0008152,GO:0009058,GO:0016829,GO:0016830,GO:0032501,GO:0032502,GO:0042335,GO:0048856,GO:0071771	ko:K15001	-	0.86347	0.708583	-0.900223		-2.97734		-2.07712		3.87092		3.55478		-0.316138		0	0.185517	0.10107	0.336356	0	0	0.311511	0
LOC135123378	NW_026972107	XP_063904056.1	heme binding. It is involved in the biological process described with oxidation-reduction process	GO:0003674,GO:0003824,GO:0006723,GO:0007275,GO:0008150,GO:0008152,GO:0009058,GO:0016829,GO:0016830,GO:0032501,GO:0032502,GO:0042335,GO:0048856,GO:0071771	ko:K15001	-	-4.44379	2.92403e-11	0.253861	0.978715	0.777398	0.999881	0.523538	0.928828	-3.5399		0.0617557		3.60166		0.463067	3.79677	4.90696	0	0.28257	7.0851	0.256845	0.40198
LOC135123388	NW_026972107	XP_063904067.1	heme binding. It is involved in the biological process described with oxidation-reduction process	GO:0003674,GO:0003824,GO:0006723,GO:0007275,GO:0008150,GO:0008152,GO:0009058,GO:0016829,GO:0016830,GO:0032501,GO:0032502,GO:0042335,GO:0048856,GO:0071771	ko:K15001	-	9.1763	0	-1.70708		-1.70169		0.00539515		1.09251	0.821789	0.649695	0.921325	-0.442813	0.999892	18.1021	0.0925278	0	49.0496	2.95248	0	27.9267	2.3502
LOC135123399	NW_026972107	XP_063904078.1	Hydrolase activity, acting on carbon-nitrogen (but not peptide) bonds. It is involved in the biological process described with nitrogen compound metabolic process	GO:0000257,GO:0003674,GO:0003824,GO:0004551,GO:0006139,GO:0006725,GO:0006807,GO:0008150,GO:0008152,GO:0009987,GO:0016462,GO:0016787,GO:0016810,GO:0016815,GO:0016817,GO:0016818,GO:0034641,GO:0044237,GO:0044238,GO:0046483,GO:0047710,GO:0071704,GO:1901360	ko:K11206	-	-0.682492	0.120043	-0.0697121	0.992355	0.10199	0.999881	0.171702	0.972569	-0.10734	0.998452	-0.0159248	0.998906	0.0914148	0.999892	8.35533	13.2212	13.1906	8.21741	9.13338	14.565	8.9717	10.4061
LOC135123439	NW_026972107	XP_063904157.1	G-protein coupled receptor activity. It is involved in the biological process described with G-protein coupled receptor signaling pathway	GO:0003674,GO:0004888,GO:0004930,GO:0005575,GO:0005623,GO:0005886,GO:0005911,GO:0005918,GO:0005919,GO:0006996,GO:0007010,GO:0007043,GO:0007154,GO:0007165,GO:0007186,GO:0007272,GO:0007275,GO:0007399,GO:0007417,GO:0007419,GO:0007610,GO:0008150,GO:0008366,GO:0009410,GO:0009636,GO:0009987,GO:0010001,GO:0010033,GO:0010243,GO:0014070,GO:0016020,GO:0016021,GO:0016043,GO:0019991,GO:0021782,GO:0022008,GO:…	-	-	-2.08073	2.35168e-05	-2.27581	0.104049	-1.83491	0.793478	0.440905	0.927121	0.533428	0.970051	0.937304	0.794228	0.403876	0.999892	5.19643	66.8088	14.4507	9.05676	8.05181	19.405	10.2257	4.05618
LOC135123407	NW_026972107	XP_063904109.1	WD40 repeats	GO:0001539,GO:0006928,GO:0008150,GO:0009987,GO:0040011,GO:0048870,GO:0051179,GO:0051674,GO:0060285	-	-	0.780594	0.24625	-1.8647	0.30111	-1.56238	0.999881	0.302321	0.958741	0.764202	0.860808	1.06583	0.58171	0.301632	0.999892	9.83467	18.2104	5.3678	20.2644	15.425	6.33787	20.9996	14.4519
LOC135123466	NW_026972107	XP_063904198.1	Proteasome inhibitor	GO:0000003,GO:0000280,GO:0000502,GO:0003006,GO:0003674,GO:0004857,GO:0004866,GO:0005488,GO:0005515,GO:0005575,GO:0005622,GO:0005623,GO:0005634,GO:0005654,GO:0005737,GO:0005783,GO:0005829,GO:0005839,GO:0006464,GO:0006508,GO:0006511,GO:0006807,GO:0006996,GO:0007049,GO:0007140,GO:0007275,GO:0007276,GO:0007548,GO:0008150,GO:0008152,GO:0008406,GO:0008584,GO:0009056,GO:0009057,GO:0009892,GO:0009893,GO:…	ko:K06700	-	1.09676	0.091631	-1.34152	0.64599	-0.27935	0.999881	1.06217	0.798499	-1.31754	0.465653	-1.47775	0.296472	-0.160207	0.999892	38.1122	13.6062	5.83294	10.9144	9.15631	11.4177	13.8779	11.884
LOC135123430	NW_026972107	XP_063904141.1	Ubiquitin associated domain	GO:0002376,GO:0005575,GO:0005622,GO:0005623,GO:0005634,GO:0005730,GO:0005737,GO:0005829,GO:0006464,GO:0006508,GO:0006511,GO:0006807,GO:0006950,GO:0006952,GO:0006955,GO:0008150,GO:0008152,GO:0009056,GO:0009057,GO:0009893,GO:0009894,GO:0009896,GO:0009987,GO:0010033,GO:0010604,GO:0016567,GO:0019222,GO:0019538,GO:0019941,GO:0030162,GO:0030163,GO:0031323,GO:0031325,GO:0031329,GO:0031331,GO:0031974,GO:…	-	-	0.559732	0.378641	-0.427	0.94449	-0.0558105	0.999881	0.371189	0.930648	-0.85544	0.658057	-1.08494	0.381017	-0.229499	0.999892	60.8052	28.8418	22.8273	25.4075	26.3546	28.3455	28.9725	34.519
LOC135123452	NW_026972107	XP_063904186.1	Myelin proteolipid protein (PLP or lipophilin)	GO:0000003,GO:0000902,GO:0001505,GO:0001654,GO:0001745,GO:0001764,GO:0001952,GO:0003006,GO:0003407,GO:0003674,GO:0005215,GO:0005216,GO:0005261,GO:0005262,GO:0005575,GO:0005623,GO:0005886,GO:0006810,GO:0006811,GO:0006812,GO:0006816,GO:0006928,GO:0007275,GO:0007276,GO:0007281,GO:0007292,GO:0007399,GO:0007416,GO:0007423,GO:0008150,GO:0008324,GO:0009314,GO:0009416,GO:0009453,GO:0009605,GO:0009628,GO:…	-	-	-1.43488	8.61341e-07	-0.340363	0.961956	-0.658528	0.999881	-0.318165	0.943048	-0.162848	0.991273	-0.243865	0.961193	-0.0810171	0.999892	33.3236	95.0782	77.5803	27.1797	30.5118	61.1302	27.5398	28.1511
Ints6	NW_026972107	XP_063904122.1	INTS6/SAGE1/DDX26B/CT45 C-terminus	GO:0000428,GO:0003674,GO:0004888,GO:0005575,GO:0005622,GO:0005623,GO:0005634,GO:0005654,GO:0005856,GO:0006139,GO:0006351,GO:0006366,GO:0006396,GO:0006725,GO:0006807,GO:0007154,GO:0007165,GO:0008150,GO:0008152,GO:0009058,GO:0009059,GO:0009301,GO:0009987,GO:0010467,GO:0015629,GO:0016070,GO:0016073,GO:0016180,GO:0016591,GO:0018130,GO:0019438,GO:0023052,GO:0030880,GO:0031123,GO:0031974,GO:0031981,GO:…	ko:K13143,ko:K13180	-	-0.40719	0.543649	-0.697735	0.886619	-0.26377	0.999881	0.433965	0.916766	-0.669673	0.817236	-0.79987	0.635384	-0.130197	0.999892	22.9483	25.2331	16.5896	11.7934	12.1281	22.2397	13.1282	14.9616
LOC135123471	NW_026972107					0															0	0	0	0	0	0	0	0
LOC135123531	NW_026972107	XP_063904355.1	ATP binding. It is involved in the biological process described with	GO:0000003,GO:0000165,GO:0000166,GO:0000302,GO:0001700,GO:0001775,GO:0001803,GO:0001805,GO:0001810,GO:0001812,GO:0001817,GO:0001818,GO:0001821,GO:0001932,GO:0001934,GO:0002009,GO:0002165,GO:0002218,GO:0002221,GO:0002224,GO:0002238,GO:0002250,GO:0002252,GO:0002253,GO:0002263,GO:0002274,GO:0002275,GO:0002279,GO:0002339,GO:0002343,GO:0002344,GO:0002349,GO:0002366,GO:0002376,GO:0002377,GO:0002381,GO:…	ko:K07364,ko:K07370	-	-0.180945	0.89213	0.635027	0.904752	-0.121974	0.999881	-0.757	0.829019	-0.25417	0.973093	-0.160099	0.983852	0.0940707	0.999892	72.5447	56.5554	90.7015	59.9265	56.7557	52.2279	64.0912	58.881
LOC135123592	NW_026972107	XP_063904457.1	RNA binding. It is involved in the biological process described with	GO:0000313,GO:0000315,GO:0003674,GO:0003735,GO:0005198,GO:0005575,GO:0005622,GO:0005623,GO:0005737,GO:0005739,GO:0005740,GO:0005743,GO:0005759,GO:0005761,GO:0005762,GO:0005840,GO:0006412,GO:0006414,GO:0006415,GO:0006518,GO:0006807,GO:0008150,GO:0008152,GO:0009058,GO:0009059,GO:0009987,GO:0010467,GO:0015934,GO:0016020,GO:0016043,GO:0019538,GO:0019866,GO:0022411,GO:0031090,GO:0031966,GO:0031967,GO:…	ko:K02888	-	0.425242	0.6105	-0.697993	0.917881	0.18872	0.999881	0.886713	0.844184	-0.387437	0.96109	-0.553553	0.84216	-0.166116	0.999892	15.4591	10.1131	6.74	10.9056	9.40306	11.7921	10.3997	10.0398
Atp8a	NW_026972107	XP_063904295.1	Belongs to the cation transport ATPase (P-type) (TC 3.A.3) family. Type IV subfamily	GO:0000323,GO:0000902,GO:0000904,GO:0001654,GO:0001775,GO:0002252,GO:0002263,GO:0002274,GO:0002275,GO:0002283,GO:0002366,GO:0002376,GO:0002443,GO:0002444,GO:0002446,GO:0003008,GO:0003009,GO:0003011,GO:0003012,GO:0003407,GO:0003674,GO:0003824,GO:0004012,GO:0005215,GO:0005319,GO:0005488,GO:0005515,GO:0005548,GO:0005575,GO:0005622,GO:0005623,GO:0005634,GO:0005654,GO:0005737,GO:0005764,GO:0005765,GO:…	ko:K14802	-	-1.03175	0.0232149	0.219946	0.977726	-0.646242	0.999881	-0.866188	0.844327	0.343171	0.956611	0.256598	0.956229	-0.0865725	0.999892	155.464	360.529	434.424	206.462	230.209	232.626	184.306	231.104
LOC135123564	NW_026972107	XP_063904422.1	It is involved in the biological process described with protein polyglutamylation	GO:0000003,GO:0000226,GO:0001539,GO:0001578,GO:0003006,GO:0003341,GO:0003351,GO:0003674,GO:0003824,GO:0005575,GO:0005622,GO:0005623,GO:0005737,GO:0005829,GO:0006464,GO:0006807,GO:0006928,GO:0006996,GO:0007010,GO:0007017,GO:0007018,GO:0007276,GO:0007281,GO:0007283,GO:0007286,GO:0007288,GO:0008150,GO:0008152,GO:0009987,GO:0016043,GO:0016874,GO:0016879,GO:0016881,GO:0018094,GO:0018095,GO:0018193,GO:…	ko:K16599	-	1.19552	0.383394	0.567899		-3.88796		-4.45586		0.684119		-0.000326728	0.999875	-0.684446	0.999892	0.630783	0.325001	0.660068	1.11248	0.444985	0	0.667459	0.561732
LOC135123609	NW_026972107	XP_063904480.1	ribosomal protein L23	GO:0000313,GO:0000315,GO:0001650,GO:0003674,GO:0003676,GO:0003723,GO:0003735,GO:0005198,GO:0005488,GO:0005575,GO:0005622,GO:0005623,GO:0005634,GO:0005730,GO:0005737,GO:0005739,GO:0005740,GO:0005743,GO:0005759,GO:0005761,GO:0005762,GO:0005840,GO:0006412,GO:0006414,GO:0006415,GO:0006518,GO:0006807,GO:0008150,GO:0008152,GO:0009058,GO:0009059,GO:0009987,GO:0010467,GO:0015934,GO:0016020,GO:0016043,GO:…	ko:K02892	-	0.71027	0.319024	-1.42378	0.571082	-0.11436	0.999881	1.30942	0.726032	-0.790105	0.843573	-0.991546	0.635044	-0.20144	0.999892	11.0562	6.43648	2.55497	6.47402	6.34995	5.18738	5.09286	3.23663
LOC135123577	NW_026972107	XP_063904431.1	Aldo/keto reductase family	GO:0003674,GO:0003824,GO:0004032,GO:0004033,GO:0005575,GO:0005622,GO:0005623,GO:0005737,GO:0005829,GO:0005886,GO:0005975,GO:0005996,GO:0006006,GO:0006063,GO:0006064,GO:0006081,GO:0006082,GO:0006091,GO:0006732,GO:0006766,GO:0006767,GO:0006790,GO:0006793,GO:0006796,GO:0006807,GO:0007275,GO:0007399,GO:0007417,GO:0007420,GO:0008106,GO:0008150,GO:0008152,GO:0009055,GO:0009056,GO:0009058,GO:0009108,GO:…	ko:K00002,ko:K00011,ko:K00555	-	-1.12625	0.000445014	-0.464077	0.938127	-0.378832	0.999881	0.0852442	0.98782	0.276771	0.984191	0.152903	0.989923	-0.123868	0.999892	11.0111	32.0796	24.3362	14.3034	12.5049	25.1448	12.0855	12.3283
LOC135123602	NW_026972107	XP_063904467.1	It is involved in the biological process described with ubiquitin-dependent protein catabolic process	GO:0000003,GO:0000086,GO:0000132,GO:0000151,GO:0000165,GO:0000209,GO:0000226,GO:0000278,GO:0001932,GO:0001933,GO:0002376,GO:0003006,GO:0003674,GO:0003824,GO:0004842,GO:0005488,GO:0005515,GO:0005575,GO:0005622,GO:0005623,GO:0005634,GO:0005654,GO:0005737,GO:0005813,GO:0005815,GO:0005829,GO:0005856,GO:0006139,GO:0006259,GO:0006260,GO:0006261,GO:0006323,GO:0006325,GO:0006464,GO:0006468,GO:0006508,GO:…	ko:K03094	-	1.35464	0.00636538	-0.805339	0.886619	0.759271	0.999881	1.56461	0.633877	-0.459674	0.927027	-0.539308	0.836604	-0.079634	0.999892	126.289	40.1093	24.2672	82.0583	70.1354	69.9563	87.1709	83.1398
LOC135123613	NW_026972107	XP_063904492.1					-2.48875	0.0306715	0.338663	0.98057	2.96638		2.62772	0.594426	-1.2961		0.596844		1.89294		0.145181	0.371957	0.73759	0	0.467727	4.16736	0.364091	0.654604
LOC135123586	NW_026972107	XP_063904444.1	Belongs to the mitochondrial carrier (TC 2.A.29) family	GO:0000050,GO:0000064,GO:0003333,GO:0003674,GO:0005215,GO:0005342,GO:0005575,GO:0005622,GO:0005623,GO:0005737,GO:0005739,GO:0005740,GO:0005743,GO:0006807,GO:0006810,GO:0006811,GO:0006812,GO:0006820,GO:0006839,GO:0006855,GO:0006865,GO:0008150,GO:0008152,GO:0008324,GO:0008509,GO:0008514,GO:0009058,GO:0009987,GO:0015075,GO:0015171,GO:0015179,GO:0015238,GO:0015318,GO:0015711,GO:0015807,GO:0015822,GO:…	ko:K15101	-	-2.11573	6.3835e-06	0.362752	0.964394	-0.599537	0.999881	-0.962289	0.821342	0.0158522	0.998452	0.40748	0.953786	0.391627	0.999892	3.76715	15.9505	21.3074	3.52589	6.9799	10.8136	4.6531	4.74718
LOC135123476	NW_026972107	XP_063904219.1	-	GO:0000137,GO:0003674,GO:0005488,GO:0005515,GO:0005575,GO:0005622,GO:0005623,GO:0005737,GO:0005794,GO:0005795,GO:0007275,GO:0007349,GO:0007399,GO:0008017,GO:0008092,GO:0008150,GO:0009653,GO:0009987,GO:0010720,GO:0010769,GO:0010770,GO:0010975,GO:0010976,GO:0012505,GO:0015631,GO:0022008,GO:0022603,GO:0022604,GO:0030154,GO:0030507,GO:0031344,GO:0031346,GO:0031984,GO:0031985,GO:0032501,GO:0032502,GO:…	ko:K20478	-	-0.186165	0.93697	-0.261921	0.976443	0.327374	0.999881	0.589295	0.915714	-0.0531995	0.998452	-0.0356476	0.998576	0.0175519	0.999892	496.884	509.549	444.061	480.941	508.902	653.417	485.056	653.346
LOC135123620	NW_026972107	XP_063904504.1	Belongs to the adenylyl cyclase class-4 guanylyl cyclase family	GO:0002119,GO:0002164,GO:0003008,GO:0003014,GO:0003091,GO:0003674,GO:0003824,GO:0004016,GO:0004383,GO:0005575,GO:0005622,GO:0005623,GO:0005737,GO:0005829,GO:0005886,GO:0005887,GO:0006139,GO:0006163,GO:0006164,GO:0006171,GO:0006182,GO:0006725,GO:0006753,GO:0006793,GO:0006796,GO:0006807,GO:0006935,GO:0007154,GO:0007165,GO:0007186,GO:0007187,GO:0007188,GO:0007189,GO:0007193,GO:0007275,GO:0007610,GO:…	ko:K08049	-	-0.793894	0.0563882	0.00253677	0.99969	0.499478	0.999881	0.496942	0.909038	-0.089986	0.997719	0.097338	0.989923	0.187324	0.999892	48.6776	74.333	78.232	43.8921	64.6648	106.018	51.3099	78.3531
LOC135123629	NW_026972107	XP_063904528.1	Metal ion binding	GO:0000976,GO:0000977,GO:0000978,GO:0000981,GO:0000987,GO:0001012,GO:0001067,GO:0003674,GO:0003676,GO:0003677,GO:0003690,GO:0003700,GO:0005488,GO:0005575,GO:0005622,GO:0005623,GO:0005634,GO:0006355,GO:0006357,GO:0008150,GO:0009889,GO:0010468,GO:0010556,GO:0019219,GO:0019222,GO:0031323,GO:0031326,GO:0043226,GO:0043227,GO:0043229,GO:0043231,GO:0043565,GO:0044212,GO:0044424,GO:0044464,GO:0050789,GO:…	-	-	0.552843	0.263341	0.0325288	0.99529	0.216267	0.999881	0.183738	0.969841	-0.250823	0.973093	-0.261843	0.948072	-0.0110204	0.999892	60.6649	33.6797	35.7547	46.5805	44.7839	39.9478	50.1263	53.2945
LOC135123640	NW_026972107	XP_063904548.1	It is involved in the biological process described with oxidation-reduction process	GO:0003674,GO:0003824,GO:0003954,GO:0005575,GO:0005622,GO:0005623,GO:0005737,GO:0005739,GO:0005740,GO:0005743,GO:0005746,GO:0005747,GO:0005759,GO:0006091,GO:0006119,GO:0006120,GO:0006139,GO:0006163,GO:0006725,GO:0006753,GO:0006793,GO:0006796,GO:0006807,GO:0006950,GO:0006979,GO:0006996,GO:0007005,GO:0008137,GO:0008150,GO:0008152,GO:0009117,GO:0009123,GO:0009126,GO:0009141,GO:0009144,GO:0009150,GO:…	ko:K03941	-	1.27785	0.00022791	-0.0533009	0.993529	0.160801	0.999881	0.214102	0.966204	0.0343837	0.998452	0.125398	0.989923	0.0910142	0.999892	94.8046	38.7227	39.4794	96.9205	102.781	43.6009	101.914	112.442
LOC135123650	NW_026972107	XP_063904560.1	Metal ion binding	GO:0000976,GO:0000977,GO:0000978,GO:0000981,GO:0000987,GO:0001012,GO:0001067,GO:0003674,GO:0003676,GO:0003677,GO:0003690,GO:0003700,GO:0005488,GO:0005575,GO:0005622,GO:0005623,GO:0005634,GO:0006355,GO:0006357,GO:0008150,GO:0009889,GO:0010468,GO:0010556,GO:0019219,GO:0019222,GO:0031323,GO:0031326,GO:0043226,GO:0043227,GO:0043229,GO:0043231,GO:0043565,GO:0044212,GO:0044424,GO:0044464,GO:0050789,GO:…	-	-	0.796307	0.305111	-0.877426	0.894482	0.815555	0.999881	1.69298	0.65479	-0.451301	0.966434	-0.723521	0.809191	-0.27222	0.999892	12.7682	5.52403	3.33921	7.77332	6.79493	10.1782	7.67407	10.0703
LOC135123657	NW_026972107	XP_063904570.1	-	GO:0002164,GO:0002376,GO:0002520,GO:0007275,GO:0008150,GO:0009791,GO:0030097,GO:0032501,GO:0032502,GO:0035166,GO:0035167,GO:0048513,GO:0048534,GO:0048542,GO:0048569,GO:0048731,GO:0048732,GO:0048856	ko:K17434	-	1.75209	0.526647	-1.70718		-1.70178		0.00539515		3.20487		1.91822		-1.28664		0	0.128307	0	0.213488	0.28257	0	0.0495518	0.0824753
LOC135123664	NW_026972107	XP_063904581.1	It is involved in the biological process described with	GO:0000003,GO:0000122,GO:0000226,GO:0000228,GO:0000280,GO:0000785,GO:0000790,GO:0002064,GO:0002065,GO:0002066,GO:0003006,GO:0003674,GO:0003676,GO:0003677,GO:0005488,GO:0005515,GO:0005575,GO:0005622,GO:0005623,GO:0005634,GO:0005654,GO:0005694,GO:0005700,GO:0005737,GO:0006139,GO:0006259,GO:0006277,GO:0006325,GO:0006351,GO:0006352,GO:0006355,GO:0006357,GO:0006725,GO:0006807,GO:0006996,GO:0007010,GO:…	ko:K21773	-	0.626857	0.425314	-1.13211	0.683744	0.255158	0.999881	1.38727	0.655223	-0.253235	0.982666	-0.37582	0.921325	-0.122585	0.999892	38.953	33.1319	16.0827	29.9772	20.034	40.4502	29.9367	26.8152
LOC135123676	NW_026972107	XP_063904598.1	Ran-binding domain	GO:0001838,GO:0001841,GO:0002009,GO:0003674,GO:0005488,GO:0005515,GO:0005575,GO:0005622,GO:0005623,GO:0005634,GO:0005635,GO:0005643,GO:0005654,GO:0006403,GO:0006405,GO:0006406,GO:0006606,GO:0006611,GO:0006810,GO:0006886,GO:0006913,GO:0007275,GO:0007399,GO:0008104,GO:0008150,GO:0008152,GO:0008536,GO:0009653,GO:0009790,GO:0009792,GO:0009888,GO:0010467,GO:0012505,GO:0015031,GO:0015833,GO:0015931,GO:…	ko:K14295	-	0.647994	0.182925	-0.748297	0.880556	0.293859	0.999881	1.04216	0.757652	-0.40969	0.935184	-0.399814	0.89899	0.00987515	0.999892	45.7791	27.2754	17.3778	29.0425	27.5465	34.5698	35.442	34.4847
LOC135123686	NW_026972107	XP_063904622.1	Metal ion binding	GO:0000003,GO:0000976,GO:0000977,GO:0000978,GO:0000981,GO:0000982,GO:0000987,GO:0001012,GO:0001067,GO:0001077,GO:0001228,GO:0003006,GO:0003674,GO:0003676,GO:0003677,GO:0003690,GO:0003700,GO:0005488,GO:0005575,GO:0005622,GO:0005623,GO:0005634,GO:0006139,GO:0006351,GO:0006355,GO:0006357,GO:0006366,GO:0006725,GO:0006807,GO:0007275,GO:0007548,GO:0008150,GO:0008152,GO:0008406,GO:0009058,GO:0009059,GO:…	-	-	-0.118311	0.953863	-0.501977	0.931446	-0.0136416	0.999881	0.488336	0.909038	-0.0430439	0.998452	-0.0492681	0.995256	-0.00622421	0.999892	51.4586	61.8469	45.5256	47.3881	48.217	61.6614	51.0092	52.4511
LOC135123711	NW_026972107	XP_063904647.1	Tumor necrosis factor receptor / nerve growth factor receptor repeats.	GO:0000902,GO:0000904,GO:0003674,GO:0004888,GO:0005031,GO:0005035,GO:0005488,GO:0005515,GO:0005575,GO:0005623,GO:0005886,GO:0005887,GO:0006915,GO:0006928,GO:0006935,GO:0007154,GO:0007165,GO:0007166,GO:0007275,GO:0007399,GO:0007409,GO:0007411,GO:0008150,GO:0008219,GO:0009605,GO:0009653,GO:0009986,GO:0009987,GO:0010033,GO:0010646,GO:0010648,GO:0012501,GO:0016020,GO:0016021,GO:0016043,GO:0019221,GO:…	ko:K16679	-	1.62538	1.85077e-05	-0.118202	0.987831	0.654968	0.999881	0.773171	0.843153	0.541544	0.854916	0.37482	0.90711	-0.166725	0.999892	88.1114	33.8873	32.497	136.82	86.5371	53.0497	114.029	109.812
LOC135123734	NW_026972107	XP_063904677.1	Transmembrane protein 41	GO:0000902,GO:0000904,GO:0006928,GO:0006935,GO:0007275,GO:0007399,GO:0007409,GO:0007411,GO:0008045,GO:0008150,GO:0009605,GO:0009653,GO:0009987,GO:0010646,GO:0010647,GO:0016043,GO:0022008,GO:0023051,GO:0023056,GO:0030030,GO:0030154,GO:0030182,GO:0031175,GO:0032222,GO:0032224,GO:0032501,GO:0032502,GO:0032989,GO:0032990,GO:0040011,GO:0042221,GO:0042330,GO:0048468,GO:0048518,GO:0048522,GO:0048666,GO:…	-	-	0.790271	0.111304	-0.554127	0.933137	0.0780208	0.999881	0.632148	0.894553	0.188124	0.991047	-0.28925	0.953848	-0.477375	0.999892	36.6552	24.2446	17.3019	44.199	25.8673	26.3097	30.3372	22.1051
LOC135123725	NW_026972107	XP_063904660.1	-	-	-	-	1.07081	0.0784321	-0.0303713	0.996415	1.70681	0.883699	1.73718	0.581366	-0.160579	0.996744	-0.370722	0.944191	-0.210143	0.999892	16.8357	4.46491	4.89833	14.8905	12.9305	15.4401	12.6272	12.2243
LOC135123750	NW_026972107	XP_063904702.1	-	-	-	-	-6.9151	0	-1.21922	0.595627	-0.88065	0.999881	0.338566	0.938541	1.39099		0.513327		-0.877659		0.34042	114.835	50.699	0.848728	5.21948	63.3135	0.362005	4.45297
Trnac-gca_1	NW_026972107					0															0	0	0	0	0	0	0	0
LOC135123746	NW_026972107	XP_063904689.1					-4.64128	0.000494149	-0.491434	0.974164	-1.31956		-0.828131	0.93109	0.24512		2.69333		2.44821		0	0.976387	0.765478	0	0	0.467652	0.105161	0
LOC135132775	NW_026972107	XP_063917045.1	Chitin-binding domain type 2	-	-	-															0	0	0	0	0	0	0	0
LOC135132784	NW_026972107	XP_063917055.1	Chitin-binding domain type 2	-	-	-	-8.08411	0	-0.420563	0.957216	0.175072	0.999881	0.595634	0.904389							0	8.69996	7.23077	0	0	10.8882	0	0
LOC135135194	NW_026972107	XP_063920308.1					-4.4138	3.31853e-05	-0.632981	0.961236	0.201215		0.834196	0.915629							0	0.557012	0.482582	0	0	0.771795	0	0
LOC135123758	NW_026972107	XP_063904711.1	Chitin-binding domain type 2	-	-	-	-9.02303	0	0.781345	0.942316	0.0811917	0.999881	-0.700153	0.926724	1.95385		0.247369		-1.70648		0	20.4089	35.6368	0.0517055	0	21.3959	0	0.319504
LOC135123772	NW_026972107	XP_063904722.1	Chitin binding Peritrophin-A domain	GO:0003674,GO:0003824,GO:0004099,GO:0004553,GO:0004568,GO:0005488,GO:0006022,GO:0006026,GO:0006030,GO:0006032,GO:0006040,GO:0006807,GO:0008061,GO:0008144,GO:0008150,GO:0008152,GO:0009056,GO:0009057,GO:0009987,GO:0016787,GO:0016798,GO:0016810,GO:0016811,GO:0017144,GO:0019213,GO:0042737,GO:0043170,GO:0044237,GO:0044248,GO:0046348,GO:0071704,GO:0097367,GO:1901071,GO:1901072,GO:1901135,GO:1901136,GO:…	-	-	1.28842	0.795704	2.16586		0.088724		-2.07714		-2.14955		-0.458215		1.69133		0.0725907	0	0.103234	0	0	0	0.0525803	0
LOC135123779	NW_026972107					0															0	0	0	0	0	0	0	0
LOC135123785	NW_026972107	XP_063904734.1	-	-	-	-	1.03735	0.463943	-0.484471	0.963867	1.5631	0.999881	2.04757	0.653664	-0.40645	0.977224	-1.02183	0.713458	-0.615383	0.999892	9.52676	3.54684	2.66725	7.97187	2.20218	10.4222	4.62971	2.88594
LOC135123793	NW_026972107	XP_063904743.1	Kielin chordin-like protein	GO:0002244,GO:0002376,GO:0002520,GO:0005575,GO:0005576,GO:0005615,GO:0006355,GO:0006357,GO:0007275,GO:0008150,GO:0009889,GO:0009966,GO:0009967,GO:0009987,GO:0010468,GO:0010556,GO:0010646,GO:0010647,GO:0019219,GO:0019222,GO:0023051,GO:0023056,GO:0030097,GO:0030154,GO:0030510,GO:0030513,GO:0031323,GO:0031326,GO:0032501,GO:0032502,GO:0044421,GO:0048513,GO:0048518,GO:0048522,GO:0048534,GO:0048583,GO:…	-	-	1.90671	0.00211412	-0.633699	0.92529	1.72963	0.883699	2.36333	0.288346	0.4798	0.942055	-0.0546194	0.996682	-0.534419	0.999892	82.8495	19.1941	13.3606	113.986	84.521	65.0773	79.703	83.6014
LOC135123849	NW_026972107	XP_063904799.1					-0.38925	0.936739	-3.58437		-1.59767		1.9867		0.815371		2.39105		1.57568		0.0725907	1.13016	0.0440621	0.122868	0	0.34142	0.510661	0.577327
LOC135123819	NW_026972107	XP_063904768.1	transferase activity, transferring phosphorus-containing groups	GO:0000166,GO:0001655,GO:0001822,GO:0002064,GO:0003674,GO:0003824,GO:0004672,GO:0005488,GO:0005575,GO:0005622,GO:0005623,GO:0005737,GO:0005739,GO:0006091,GO:0006119,GO:0006122,GO:0006139,GO:0006163,GO:0006464,GO:0006468,GO:0006725,GO:0006732,GO:0006733,GO:0006743,GO:0006744,GO:0006753,GO:0006793,GO:0006796,GO:0006807,GO:0007275,GO:0007399,GO:0007417,GO:0007420,GO:0008150,GO:0008152,GO:0009058,GO:…	ko:K08869	-	0.657176	0.123686	0.119872	0.986789	0.350758	0.999881	0.230886	0.962583	0.580422	0.834623	0.631224	0.726149	0.0508019	0.999892	44.3098	34.9068	39.888	74.0472	70.0437	44.7997	69.1169	72.3189
LOC135123857	NW_026972107	XP_063904805.1	LSM domain	GO:0005575,GO:0005622,GO:0005623,GO:0005634,GO:0005737,GO:0008150,GO:0010941,GO:0031248,GO:0031414,GO:0031417,GO:0032991,GO:0042981,GO:0043066,GO:0043067,GO:0043069,GO:0043226,GO:0043227,GO:0043229,GO:0043231,GO:0044424,GO:0044444,GO:0044464,GO:0048519,GO:0048523,GO:0050789,GO:0050794,GO:0060548,GO:0065007,GO:1902493,GO:1902494,GO:1990234	ko:K20824	-	0.39687	0.847318	-0.476143	0.966366	0.318346		0.794489	0.906909	-0.522387	0.973093	0.365503	0.973982	0.88789	0.999892	2.74589	2.25127	1.85088	1.52901	2.45879	3.07278	3.74002	2.90153
LOC135123864	NW_026972107	XP_063904812.1	cytochrome-c oxidase activity	GO:0003674,GO:0005488,GO:0005507,GO:0005575,GO:0005622,GO:0005623,GO:0005737,GO:0005739,GO:0005740,GO:0005758,GO:0006091,GO:0006119,GO:0006139,GO:0006163,GO:0006725,GO:0006753,GO:0006793,GO:0006796,GO:0006807,GO:0008150,GO:0008152,GO:0008535,GO:0009117,GO:0009123,GO:0009126,GO:0009141,GO:0009144,GO:0009150,GO:0009161,GO:0009167,GO:0009199,GO:0009205,GO:0009259,GO:0009987,GO:0015980,GO:0016043,GO:…	ko:K18179	-	1.28993	0.116874	-1.89234	0.568659	0.0802011		1.97254	0.679081	-0.751944	0.9246	-0.692523	0.898277	0.0594208	0.999892	6.04998	3.29322	1.04116	2.81913	6.64881	3.59211	4.00312	3.62301
LOC135123843	NW_026972107	XP_063904791.1	N-acetyltransferase activity	GO:0002119,GO:0002164,GO:0003674,GO:0003824,GO:0004596,GO:0005575,GO:0005622,GO:0005623,GO:0005634,GO:0005737,GO:0005829,GO:0006325,GO:0006464,GO:0006473,GO:0006474,GO:0006475,GO:0006807,GO:0006996,GO:0007275,GO:0008080,GO:0008150,GO:0008152,GO:0009791,GO:0009987,GO:0010467,GO:0016043,GO:0016407,GO:0016410,GO:0016569,GO:0016570,GO:0016573,GO:0016740,GO:0016746,GO:0016747,GO:0017196,GO:0018193,GO:…	ko:K00670	-	0.283406	0.715303	-0.593726	0.916226	-0.0355036	0.999881	0.558222	0.898241	-0.167105	0.99328	-0.285432	0.955848	-0.118326	0.999892	20.0698	17.0344	12.3242	16.3062	16.7629	17.4039	17.1769	17.3787
LOC135123810	NW_026972107	XP_063904759.1	NUC153 domain	-	ko:K22197	-	0.0985093	0.980431	-0.708407	0.890443	0.311558	0.999881	1.01997	0.757652	-0.368728	0.963916	-0.436326	0.899451	-0.0675987	0.999892	32.4402	29.1962	18.8829	23.71	28.1571	36.1337	24.0325	29.8356
LOC135123830	NW_026972107	XP_063904778.1	Essential component of the PAM complex, a complex required for the translocation of transit peptide-containing proteins from the inner membrane into the mitochondrial matrix in an ATP-dependent manner	GO:0001101,GO:0001666,GO:0003674,GO:0005215,GO:0005488,GO:0005515,GO:0005575,GO:0005622,GO:0005623,GO:0005737,GO:0005739,GO:0005740,GO:0005743,GO:0005744,GO:0005759,GO:0006605,GO:0006626,GO:0006810,GO:0006839,GO:0006886,GO:0006950,GO:0006996,GO:0007005,GO:0007275,GO:0007507,GO:0008104,GO:0008150,GO:0008320,GO:0008565,GO:0009628,GO:0009719,GO:0009725,GO:0009888,GO:0009987,GO:0010033,GO:0010243,GO:…	ko:K17804	-	0.459845	0.52198	-1.12662	0.689531	-0.195248	0.999881	0.931373	0.799712	-0.32831	0.972437	-0.306767	0.951267	0.0215431	0.999892	27.7267	23.4249	11.4983	17.9797	19.131	21.0621	22.6838	21.5374
LOC135123803	NW_026972107	XP_063904752.1	Flavoprotein (FP) subunit of succinate dehydrogenase (SDH) that is involved in complex II of the mitochondrial electron transport chain and is responsible for transferring electrons from succinate to ubiquinone (coenzyme Q)	GO:0000104,GO:0003674,GO:0003824,GO:0005575,GO:0005622,GO:0005623,GO:0005737,GO:0005739,GO:0005740,GO:0005743,GO:0005746,GO:0005749,GO:0006082,GO:0006091,GO:0006099,GO:0006101,GO:0006119,GO:0006121,GO:0006139,GO:0006163,GO:0006725,GO:0006753,GO:0006793,GO:0006796,GO:0006807,GO:0008150,GO:0008152,GO:0008177,GO:0009055,GO:0009060,GO:0009061,GO:0009117,GO:0009123,GO:0009126,GO:0009141,GO:0009144,GO:…	ko:K00234	-	-2.87642	0.00940511	-0.309193	0.981027	-0.695961		-0.386769	0.968045	3.2098		3.18713		-0.0226789		0	1.07295	0.759035	0.194031	0	0.556608	0.148655	0.159752
LOC135123883	NW_026972107	XP_063904819.1	It is involved in the biological process described with mRNA transport	GO:0003674,GO:0003676,GO:0003723,GO:0005488,GO:0005575,GO:0005622,GO:0005623,GO:0005634,GO:0005654,GO:0005737,GO:0006403,GO:0006405,GO:0006406,GO:0006611,GO:0006810,GO:0006886,GO:0006913,GO:0008104,GO:0008150,GO:0008152,GO:0010467,GO:0015031,GO:0015833,GO:0015931,GO:0016973,GO:0031503,GO:0031974,GO:0031981,GO:0033036,GO:0034613,GO:0042886,GO:0043170,GO:0043226,GO:0043227,GO:0043229,GO:0043231,GO:…	ko:K14284	-	-4.10581	0	-0.591376	0.919225	-0.73033	0.999881	-0.138955	0.979144	1.02411	0.861691	0.66079	0.919255	-0.363324	0.999892	2.14263	63.3451	43.5854	3.4495	9.54577	39.1286	2.82778	4.93222
LOC135123870	NW_026972107	XP_063904818.1	It is involved in the biological process described with mRNA transport	GO:0003674,GO:0003676,GO:0003723,GO:0005488,GO:0005575,GO:0005622,GO:0005623,GO:0005634,GO:0005654,GO:0005737,GO:0006403,GO:0006405,GO:0006406,GO:0006611,GO:0006810,GO:0006886,GO:0006913,GO:0008104,GO:0008150,GO:0008152,GO:0010467,GO:0015031,GO:0015833,GO:0015931,GO:0016973,GO:0031503,GO:0031974,GO:0031981,GO:0033036,GO:0034613,GO:0042886,GO:0043170,GO:0043226,GO:0043227,GO:0043229,GO:0043231,GO:…	ko:K14284	-	-0.916417	0.00495827	0.0177018	0.997688	-0.409226	0.999881	-0.426928	0.916882	-0.0887996	0.998452	-0.382062	0.917508	-0.293262	0.999892	18.7532	31.2937	33.2279	17.4079	18.7834	23.1954	15.4617	16.1935
LOC135123902	NW_026972107	XP_063904836.1	Reticulon nogo receptor	GO:0005575,GO:0005623,GO:0005886,GO:0006935,GO:0007155,GO:0007156,GO:0007275,GO:0007399,GO:0007413,GO:0008037,GO:0008038,GO:0008039,GO:0008150,GO:0009605,GO:0009986,GO:0009987,GO:0016020,GO:0016043,GO:0016200,GO:0022008,GO:0022610,GO:0030030,GO:0030154,GO:0030182,GO:0030424,GO:0030426,GO:0030427,GO:0031175,GO:0031594,GO:0032501,GO:0032502,GO:0033267,GO:0040011,GO:0042221,GO:0042330,GO:0042995,GO:…	ko:K13023	-	2.16402	0.00098958	1.1356	0.909663	3.07735	0.690213	1.94175	0.721033	0.555405	0.929101	0.658454	0.834513	0.10305	0.999892	9.87217	1.02646	2.24755	16.0891	12.8362	8.15256	15.3001	16.9098
LOC135123920	NW_026972107	XP_063904863.1	Belongs to the ammonium transporter (TC 2.A.49) family. Rh subfamily	GO:0002262,GO:0002376,GO:0002520,GO:0003674,GO:0005215,GO:0005488,GO:0005515,GO:0005575,GO:0005622,GO:0005623,GO:0005737,GO:0005856,GO:0005886,GO:0005887,GO:0006810,GO:0006811,GO:0006812,GO:0006820,GO:0006855,GO:0006873,GO:0006885,GO:0007275,GO:0008092,GO:0008150,GO:0008324,GO:0008519,GO:0009888,GO:0009925,GO:0009987,GO:0012506,GO:0014731,GO:0015075,GO:0015238,GO:0015267,GO:0015669,GO:0015670,GO:…	ko:K06580	-	-3.91868	1.29824e-15	0.366708	0.96543	0.266733	0.999881	-0.0999753	0.98782	0.655201	0.956632	0.850566	0.863145	0.195365	0.999892	2.33787	38.0798	52.2266	2.7013	5.109	45.8333	3.5073	4.08218
LOC135123911	NW_026972107	XP_063904843.1	It is involved in the biological process described with	-	ko:K04527	-	-1.37025	0.0039868	0.981243	0.784048	1.12446	0.999881	0.143221	0.978701	0.409809	0.973093	0.635755	0.880455	0.225946	0.999892	6.56809	11.9416	24.5221	9.00308	16.6979	26.6451	9.19349	20.0224
LOC135123946	NW_026972107	XP_063904887.1	It is involved in the biological process described with	-	ko:K04527	-	-2.14657	3.44134e-08	0.194547	0.980806	-0.129085	0.999881	-0.323632	0.951644	0.455988	0.90195	0.675516	0.653941	0.219528	0.999892	55.7588	308.932	366.185	84.206	189.141	286.716	88.0099	178.677
LOC135123965	NW_026972107	XP_063904897.1	It is involved in the biological process described with Mo-molybdopterin cofactor biosynthetic process	GO:0001941,GO:0003674,GO:0003824,GO:0005102,GO:0005198,GO:0005488,GO:0005515,GO:0005575,GO:0005622,GO:0005623,GO:0005634,GO:0005737,GO:0005886,GO:0006139,GO:0006163,GO:0006464,GO:0006605,GO:0006725,GO:0006732,GO:0006753,GO:0006777,GO:0006793,GO:0006796,GO:0006807,GO:0006810,GO:0006886,GO:0006996,GO:0007275,GO:0007399,GO:0007416,GO:0007528,GO:0007529,GO:0008092,GO:0008104,GO:0008150,GO:0008152,GO:…	ko:K15376	-	-0.891515	0.122676	0.352717	0.957922	0.885532	0.999881	0.532815	0.898598	0.845193	0.770427	1.18929	0.411074	0.344094	0.999892	7.24893	12.5418	16.8323	13.9569	9.57515	23.4665	15.2776	12.1893
LOC135123982	NW_026972107	XP_063904924.1	Oxidoreductase activity. It is involved in the biological process described with metabolic process	GO:0002118,GO:0002121,GO:0007275,GO:0007399,GO:0007417,GO:0007420,GO:0007610,GO:0007635,GO:0008150,GO:0016319,GO:0032501,GO:0032502,GO:0042048,GO:0042221,GO:0048513,GO:0048731,GO:0048856,GO:0050896,GO:0051704,GO:0051705,GO:0060322	ko:K00019	-	1.50481	0.0326076	1.26362	0.807796	1.34995	0.999881	0.0863359	0.990852	0.803623	0.696886	0.83576	0.589783	0.0321372	0.999892	18.9759	7.65129	19.3079	36.2037	35.8126	19.1602	33.45	38.991
LOC135124013	NW_026972107	XP_063904967.1	chromatin binding	GO:0000785,GO:0000976,GO:0001067,GO:0003674,GO:0003676,GO:0003677,GO:0003682,GO:0003690,GO:0005488,GO:0005575,GO:0005622,GO:0005623,GO:0005634,GO:0005654,GO:0005677,GO:0005694,GO:0006323,GO:0006325,GO:0006333,GO:0006338,GO:0006342,GO:0006355,GO:0006996,GO:0008150,GO:0009889,GO:0009890,GO:0009892,GO:0009987,GO:0010468,GO:0010556,GO:0010558,GO:0010605,GO:0010629,GO:0016043,GO:0016458,GO:0017053,GO:…	-	-	-0.610192	0.304429	-0.837377	0.85207	0.20185	0.999881	1.03923	0.757672	0.105483	0.997515	0.230854	0.966207	0.125371	0.999892	108.815	218.254	127.975	121.307	130.549	256.982	128.169	169.2
LOC135124044	NW_026972107	XP_063904984.1	It is involved in the biological process described with protein phosphorylation	GO:0000003,GO:0000132,GO:0000166,GO:0000226,GO:0000278,GO:0000280,GO:0000302,GO:0000320,GO:0000768,GO:0000902,GO:0000904,GO:0001085,GO:0001101,GO:0001558,GO:0001700,GO:0001837,GO:0001932,GO:0001933,GO:0001934,GO:0001952,GO:0001954,GO:0002009,GO:0002020,GO:0002039,GO:0002064,GO:0002065,GO:0002066,GO:0002164,GO:0002165,GO:0002168,GO:0002682,GO:0003002,GO:0003006,GO:0003007,GO:0003008,GO:0003013,GO:…	ko:K03083,ko:K08822	-	-0.454085	0.485597	0.200319	0.976443	0.0391139	0.999881	-0.161205	0.975003	-0.154928	0.991047	-0.0942995	0.990052	0.0606283	0.999892	155.051	175.549	210.982	142.705	138.223	181.94	142.895	164.612
LOC135124094	NW_026972107	XP_063905035.1	Leucine Rich Repeat	-	-	-	0.836261	0.123988	1.23825	0.60806	1.42091	0.989184	0.182662	0.971342	0.8276	0.703252	0.69356	0.744798	-0.13404	0.999892	20.2625	8.69258	22.448	39.1336	47.661	24.7559	31.8259	28.8933
LOC135124079	NW_026972107	XP_063905017.1	transferase activity, transferring acyl groups other than amino-acyl groups. It is involved in the biological process described with regulation of transcription, DNA-templated	GO:0000122,GO:0000123,GO:0000228,GO:0000302,GO:0000726,GO:0000729,GO:0000785,GO:0000790,GO:0000812,GO:0001708,GO:0001817,GO:0001818,GO:0003674,GO:0003682,GO:0003712,GO:0003713,GO:0003824,GO:0004402,GO:0005102,GO:0005488,GO:0005515,GO:0005575,GO:0005622,GO:0005623,GO:0005634,GO:0005654,GO:0005667,GO:0005694,GO:0005700,GO:0005705,GO:0005730,GO:0005737,GO:0005829,GO:0006139,GO:0006259,GO:0006260,GO:…	ko:K11304	-	0.230857	0.800976	-0.0827996	0.99118	0.323119	0.999881	0.405919	0.924877	-0.131278	0.996744	-0.0365321	0.998576	0.0947455	0.999892	28.2223	21.6977	21.9264	25.0774	23.5742	27.9422	26.763	34.3034
LOC135124104	NW_026972107	XP_063905047.1	Belongs to the short-chain dehydrogenases reductases (SDR) family	-	ko:K11169	-	-0.894087	0.22826	0.104909	0.99228	0.282274	0.999881	0.177366	0.980248	0.865975	0.885447	0.281599	0.984792	-0.584375	0.999892	2.9186	6.55637	7.23873	4.79332	4.26792	8.10088	3.42339	4.20554
LOC135124113	NW_026972107	XP_063905056.1	Belongs to the short-chain dehydrogenases reductases (SDR) family	-	ko:K11169	-	2.34734	1.11517e-06	1.12704	0.818857	0.164286	0.999881	-0.96275	0.837513	0.967451	0.538546	0.783793	0.655971	-0.183658	0.999892	23.9445	4.53687	10.5903	54.3911	35.6762	5.02387	40.4652	36.0628
LOC135124126	NW_026972107	XP_063905066.1	Belongs to the short-chain dehydrogenases reductases (SDR) family	-	ko:K11169	-	1.40435	0.00708442	0.973165	0.858957	1.04098	0.999881	0.0678166	0.99189	0.916688	0.651055	0.759168	0.721244	-0.157521	0.999892	18.743	6.45446	13.3277	39.3967	22.3465	13.251	31.3727	17.204
LOC135124134	NW_026972107	XP_063905078.1	Belongs to the universal ribosomal protein uS5 family	GO:0000028,GO:0000184,GO:0000956,GO:0001731,GO:0002181,GO:0002183,GO:0003674,GO:0003676,GO:0003723,GO:0003729,GO:0003735,GO:0005198,GO:0005488,GO:0005515,GO:0005575,GO:0005622,GO:0005623,GO:0005634,GO:0005654,GO:0005730,GO:0005737,GO:0005829,GO:0005840,GO:0006139,GO:0006364,GO:0006396,GO:0006401,GO:0006402,GO:0006412,GO:0006413,GO:0006518,GO:0006605,GO:0006612,GO:0006613,GO:0006614,GO:0006725,GO:…	ko:K02981	-	0.130137	0.959549	-0.339756	0.971169	-0.759558	0.999881	-0.419801	0.940163	-0.555175	0.871444	-0.80097	0.589344	-0.245795	0.999892	1106.44	865.985	712.045	629.816	718.431	519.171	634.158	633.646
LOC135135276	NW_026972107	XP_063920401.1	Phosphoserine phosphatase activity. It is involved in the biological process described with L-serine biosynthetic process	GO:0000003,GO:0000287,GO:0000902,GO:0000904,GO:0003674,GO:0003824,GO:0004647,GO:0005488,GO:0005509,GO:0005515,GO:0005575,GO:0005622,GO:0005623,GO:0005737,GO:0005829,GO:0006082,GO:0006520,GO:0006563,GO:0006564,GO:0006793,GO:0006796,GO:0006807,GO:0006928,GO:0006935,GO:0007275,GO:0007399,GO:0007409,GO:0007411,GO:0007422,GO:0007610,GO:0007617,GO:0007618,GO:0007619,GO:0008049,GO:0008150,GO:0008152,GO:…	ko:K01079	-															0	0	0	0	0	0	0	0
LOC135124145	NW_026972107	XP_063905120.1	Has a role in transcriptional regulation. Acts in parallel with the Ras MAPK and the PI3K PKB pathways in the control of cell identity and cellular growth. Essential for regulation of the cytoskeleton and cell growth but not for cell proliferation or growth rate. Required specifically for the microtubule-based basal transport of lipid droplets. Plays a partially redundant function downstream of R…	GO:0000003,GO:0000785,GO:0000910,GO:0000912,GO:0000915,GO:0001085,GO:0001650,GO:0001654,GO:0001745,GO:0001751,GO:0001754,GO:0003002,GO:0003006,GO:0003008,GO:0003674,GO:0003676,GO:0003677,GO:0003700,GO:0005488,GO:0005515,GO:0005575,GO:0005622,GO:0005623,GO:0005634,GO:0005654,GO:0005694,GO:0005730,GO:0006139,GO:0006351,GO:0006354,GO:0006355,GO:0006357,GO:0006366,GO:0006368,GO:0006725,GO:0006807,GO:…	ko:K12670,ko:K15184,ko:K15185,ko:K15194,ko:K15195	-	-0.152536	0.957876	0.165035	0.985033	0.926546	0.999881	0.761511	0.869414	0.251684	0.979496	0.510629	0.834513	0.258944	0.999892	302.215	293.279	345.253	390.491	393.02	566.62	430.388	534.61
LOC135124203	NW_026972107	XP_063905181.1	phosphogluconate dehydrogenase (decarboxylating) activity. It is involved in the biological process described with pentose-phosphate shunt	GO:0000785,GO:0000786,GO:0003674,GO:0005488,GO:0005515,GO:0005575,GO:0005622,GO:0005623,GO:0005634,GO:0005654,GO:0005694,GO:0005700,GO:0005705,GO:0005737,GO:0005794,GO:0005829,GO:0012505,GO:0016604,GO:0016607,GO:0031974,GO:0031981,GO:0032991,GO:0032993,GO:0035064,GO:0042393,GO:0043226,GO:0043227,GO:0043228,GO:0043229,GO:0043231,GO:0043232,GO:0043233,GO:0044422,GO:0044424,GO:0044427,GO:0044428,GO:…	ko:K00020	-	-0.365693	0.461354	0.0607065	0.992355	0.0152673	0.999881	-0.0454392	0.994591	-0.39981	0.922567	-0.215554	0.962946	0.184256	0.999892	79.6009	82.4202	90.9795	56.2435	67.8313	84.778	69.9795	72.7809
LOC135124184	NW_026972107	XP_063905150.1	Leucine-rich repeats, typical (most populated) subfamily	GO:0000902,GO:0007275,GO:0007399,GO:0008150,GO:0009653,GO:0009987,GO:0016043,GO:0022008,GO:0030030,GO:0030154,GO:0030182,GO:0031175,GO:0032501,GO:0032502,GO:0032989,GO:0032990,GO:0048468,GO:0048666,GO:0048699,GO:0048731,GO:0048812,GO:0048856,GO:0048858,GO:0048869,GO:0071840,GO:0120036,GO:0120039	-	-	-0.235723	0.845148	-0.17177	0.984254	0.10768	0.999881	0.27945	0.961641	-0.268357	0.973093	-0.320404	0.921325	-0.0520472	0.999892	328.188	336.357	311.072	276.402	335.108	366.831	262.798	345.565
LOC135124210	NW_026972107	XP_063905201.1	Zinc ion binding	GO:0001700,GO:0001764,GO:0001932,GO:0001934,GO:0002009,GO:0002237,GO:0002376,GO:0002682,GO:0002694,GO:0003674,GO:0003824,GO:0004842,GO:0005078,GO:0005198,GO:0005488,GO:0005515,GO:0005575,GO:0005622,GO:0005623,GO:0005737,GO:0005829,GO:0006464,GO:0006508,GO:0006511,GO:0006807,GO:0006928,GO:0006950,GO:0006952,GO:0006955,GO:0007275,GO:0007390,GO:0007391,GO:0007399,GO:0007568,GO:0008150,GO:0008152,GO:…	ko:K12171	-	-0.336148	0.630355	-0.436104	0.945907	-0.147179	0.999881	0.288925	0.955772	-0.404226	0.9246	-0.333213	0.919174	0.0710136	0.999892	79.1879	95.0531	72.4113	57.1117	59.3872	87.6381	63.0622	74.5704
LOC135124253	NW_026972107	XP_063905313.1	-	-	-	-	-1.13743	0.0136927	-0.270663	0.974899	-0.169247	0.999881	0.101416	0.98782	-0.0446478	0.998452	0.00511695	0.998906	0.0497648	0.999892	95.911	229.062	195.088	94.9323	133.572	208.269	96.8499	118.206
LOC135124303	NW_026972107	XP_063905345.1	NEDD4 family-interacting protein	GO:0000018,GO:0000139,GO:0000151,GO:0001817,GO:0001818,GO:0002637,GO:0002638,GO:0002682,GO:0002683,GO:0002694,GO:0002695,GO:0002697,GO:0002698,GO:0002700,GO:0002701,GO:0002703,GO:0002704,GO:0002706,GO:0002707,GO:0002712,GO:0002713,GO:0002761,GO:0002819,GO:0002820,GO:0002822,GO:0002823,GO:0002828,GO:0002829,GO:0002889,GO:0002890,GO:0003674,GO:0005488,GO:0005515,GO:0005575,GO:0005622,GO:0005623,GO:…	-	-	-0.995266	0.00109774	-0.305893	0.966643	-0.29264	0.999881	0.0132531	0.999061	0.0765126	0.998452	0.186105	0.974727	0.109592	0.999892	37.0782	84.7211	71.709	37.3497	43.6859	71.0416	40.4666	35.1757
LOC135124313	NW_026972107	XP_063905356.1	Eukaryotic protein of unknown function (DUF866)	-	-	-	0.511817	0.636979	-0.266763	0.976443	-0.0839101	0.999881	0.182853	0.977082	0.48069	0.970051	0.0358037	0.998576	-0.444886	0.999892	3.20397	4.22126	3.77744	5.02284	4.01453	3.98521	4.13758	3.30871
LOC135124290	NW_026972107	XP_063905324.1	C2H2-type zinc finger	GO:0000981,GO:0003674,GO:0003676,GO:0003677,GO:0003700,GO:0005488,GO:0005575,GO:0005622,GO:0005623,GO:0005634,GO:0006355,GO:0006357,GO:0008150,GO:0009889,GO:0010468,GO:0010556,GO:0019219,GO:0019222,GO:0031323,GO:0031326,GO:0043226,GO:0043227,GO:0043229,GO:0043231,GO:0044424,GO:0044464,GO:0050789,GO:0050794,GO:0051171,GO:0051252,GO:0060255,GO:0065007,GO:0080090,GO:0097159,GO:0140110,GO:1901363,GO:…	-	-	0.713484	0.14489	-0.408584	0.957779	0.684966	0.999881	1.09355	0.770726	0.12798	0.998452	-0.177615	0.989901	-0.305596	0.999892	8.36032	4.3528	3.8711	8.83806	6.65848	8.1712	7.7845	5.19004
LOC135124327	NW_026972107	XP_063905382.1	serine-type endopeptidase inhibitor activity	GO:0000902,GO:0000904,GO:0005575,GO:0005576,GO:0005604,GO:0005622,GO:0005623,GO:0005737,GO:0005783,GO:0005788,GO:0006928,GO:0006935,GO:0007155,GO:0007275,GO:0007399,GO:0007409,GO:0007411,GO:0007413,GO:0007517,GO:0008037,GO:0008038,GO:0008045,GO:0008150,GO:0009605,GO:0009653,GO:0009987,GO:0012505,GO:0016043,GO:0016203,GO:0022008,GO:0022610,GO:0030016,GO:0030017,GO:0030030,GO:0030154,GO:0030182,GO:…	-	-	-1.51509	0.0162868	-1.47389	0.537987	0.056024	0.999881	1.52991	0.655286	-0.803395	0.805955	0.183655	0.987553	0.98705	0.999892	37.3461	70.0926	27.0341	19.3762	85.6146	75.4089	42.1637	73.4643
LOC135124334	NW_026972107	XP_063905415.1	Uncharacterized conserved protein (DUF2045)	-	-	-	1.79485	0.00615202	-2.89902	0.315541	1.30531		4.20433	0.128236	0.585293	0.942055	0.973666	0.682167	0.388373	0.999892	3.57191	1.92713	0.21725	5.78563	1.97154	4.4715	6.99842	2.37099
LOC135135392	NW_026972107	XP_063920533.1	Belongs to the PDGF VEGF growth factor family	GO:0000003,GO:0000079,GO:0000122,GO:0000139,GO:0000165,GO:0001101,GO:0001568,GO:0001654,GO:0001655,GO:0001656,GO:0001666,GO:0001667,GO:0001701,GO:0001754,GO:0001763,GO:0001822,GO:0001890,GO:0001892,GO:0001932,GO:0001934,GO:0001936,GO:0001938,GO:0001944,GO:0001977,GO:0002009,GO:0002064,GO:0002065,GO:0002066,GO:0002376,GO:0002520,GO:0002548,GO:0002576,GO:0003006,GO:0003008,GO:0003013,GO:0003014,GO:…	ko:K04359,ko:K05449,ko:K17386	-	-1.7469	0.0617438	-2.83411	0.266815	-0.700542	0.999881	2.13357	0.696033	1.29594		1.16393		-0.13201		0.34042	4.68431	0.684556	1.03141	1.28947	2.90927	0.701868	0.247426
LOC135124321	NW_026972107	XP_063905370.1	ATP binding	GO:0003674,GO:0003824,GO:0005215,GO:0005319,GO:0005575,GO:0005623,GO:0005886,GO:0006810,GO:0006869,GO:0008150,GO:0010876,GO:0015248,GO:0015318,GO:0015399,GO:0015405,GO:0015850,GO:0015918,GO:0016020,GO:0016021,GO:0016462,GO:0016787,GO:0016817,GO:0016818,GO:0016887,GO:0017111,GO:0017127,GO:0022804,GO:0022857,GO:0030301,GO:0031224,GO:0033036,GO:0034040,GO:0034041,GO:0042623,GO:0042626,GO:0043492,GO:…	ko:K05679,ko:K14861	-	-0.414284	0.51289	0.112209	0.98759	-0.0180238	0.999881	-0.130233	0.979144	-0.167189	0.991047	-0.17872	0.981592	-0.011531	0.999892	114.839	128.917	147.35	97.8223	148.709	129.28	100.706	147.421
LOC135124356	NW_026972107	XP_063905450.1	ATP- binding	GO:0003674,GO:0003824,GO:0005215,GO:0005319,GO:0005575,GO:0005623,GO:0005886,GO:0006810,GO:0006869,GO:0008150,GO:0010876,GO:0015248,GO:0015318,GO:0015399,GO:0015405,GO:0015850,GO:0015918,GO:0016020,GO:0016021,GO:0016462,GO:0016787,GO:0016817,GO:0016818,GO:0016887,GO:0017111,GO:0017127,GO:0022804,GO:0022857,GO:0030301,GO:0031224,GO:0033036,GO:0034040,GO:0034041,GO:0042623,GO:0042626,GO:0043492,GO:…	ko:K09530	-	-1.30994	0.00399441	0.0431626	0.994852	0.115663	0.999881	0.0725006	0.990329	-0.0526905	0.998452	0.409297	0.909626	0.461988	0.999892	27.2836	33.2436	36.6989	25.0623	61.6208	37.1046	35.0122	76.1489
LOC135132794	NW_026972107	XP_063917066.1	Domain of unknown function (DUF4779)	-	-	-	1.05571	0.633328	-0.398667		-2.47585		-2.07718		-1.06907		-0.22853		0.840536		0.217772	0.0929892	0.114015	0.234388	0	0	0.415729	0.159752
LOC135124350	NW_026972107	XP_063905427.1	ATP binding	GO:0003674,GO:0003824,GO:0005215,GO:0005319,GO:0005575,GO:0005623,GO:0005886,GO:0006810,GO:0006869,GO:0008150,GO:0010876,GO:0015248,GO:0015318,GO:0015399,GO:0015405,GO:0015850,GO:0015918,GO:0016020,GO:0016021,GO:0016462,GO:0016787,GO:0016817,GO:0016818,GO:0016887,GO:0017111,GO:0017127,GO:0022804,GO:0022857,GO:0030301,GO:0031224,GO:0033036,GO:0034040,GO:0034041,GO:0042623,GO:0042626,GO:0043492,GO:…	ko:K05679,ko:K14861	-	-0.610327	0.258561	0.171512	0.982118	-0.344253	0.999881	-0.515766	0.91049	-0.0847498	0.998452	-0.235706	0.961699	-0.150956	0.999892	118.156	157.378	184.183	117.16	127.117	125.963	99.185	98.4466
LOC135124365	NW_026972107	XP_063905464.1	Major Facilitator Superfamily	-	-	-	-3.38359	8.7783e-14	-0.652408	0.92455	-1.14528	0.999881	-0.49287	0.923445	0.395442	0.987072	0.821158	0.875914	0.425716	0.999892	2.16517	40.1117	26.1791	2.37161	5.24545	18.5858	3.35865	3.49965
LOC135124385	NW_026972107	XP_063905506.1	Major Facilitator Superfamily	-	-	-	-4.45786	5.34031e-07	-1.48308	0.755659	-3.11502	0.559328	-1.63194	0.772753	-0.0412121		-1.31458		-1.27337		0.267829	7.76624	2.92135	0.194031	0.847709	0.898027	0.0495518	0.329901
LOC135124379	NW_026972107	XP_063905484.1	Major Facilitator Superfamily	-	-	-	-2.50301	0.00819111	-0.501006	0.968304	-2.43417	0.999881	-1.93316	0.747369	0.558454	0.969704	0.558355	0.934411	-9.86566e-05	0.999892	2.66831	17.4002	12.5004	4.77332	2.06896	3.3066	4.46214	2.09757
LOC135132800	NW_026972107	XP_063917078.1	Major Facilitator Superfamily	-	-	-	0.756266		0.0833288		2.53305		2.44972		0.24512		1.93645		1.69133		0	0	0	0	0	0.233826	0.0525803	0
LOC135132813	NW_026972107	XP_063917087.1	Major Facilitator Superfamily	-	-	-	-4.83384	8.38086e-05	-2.98274		-0.533557		2.44918		1.9543		0.247369		-1.70693		0	0.185517	0	0.182682	0.467727	0.107594	0	0.0824753
LOC135132824	NW_026972107	XP_063917099.1	Major Facilitator Superfamily	-	-	-	1.47248														0	0	0	0	0	0	0	0.0824753
LOC135132831	NW_026972107	XP_063917113.1	Major Facilitator Superfamily	-	-	-	-0.711823		0.0833288		2.53305		2.44972								0	0	0	0	0	0.233826	0	0
LOC135132839	NW_026972107	XP_063917123.1	Major Facilitator Superfamily	-	-	-	-0.711772		1.47172		0.088724		-1.383								0	0	0.0574716	0	0	0	0	0
LOC135132850	NW_026972107	XP_063917134.1	Major Facilitator Superfamily	-	-	-	1.4726														0	0	0	0	0	0	0	0
LOC135124449	NW_026972107	XP_063905581.1					2.19794	0.204058	-1.92267		3.85731		5.77998		-3.47596		-2.71623		0.759732		3.36412	0.128307	0	0	1.57204	1.87061	0.402471	3.12296
LOC135124441	NW_026972107	XP_063905570.1	nucleic acid binding. It is involved in the biological process described with protein methylation	GO:0003674,GO:0003824,GO:0005575,GO:0005622,GO:0005623,GO:0005737,GO:0005739,GO:0008150,GO:0008152,GO:0008168,GO:0008757,GO:0016740,GO:0016741,GO:0032259,GO:0043226,GO:0043227,GO:0043229,GO:0043231,GO:0044424,GO:0044444,GO:0044464	ko:K02493	-	1.27006	0.175273	-0.839158	0.933137	-0.18065		0.658508	0.928828	-0.552814	0.973093	-1.02136	0.825026	-0.468547	0.999892	4.09759	1.48367	0.911992	1.62161	0.776261	1.61814	2.23013	2.43267
LOC135124407	NW_026972107	XP_063905558.1	It is involved in the biological process described with transmembrane transport	GO:0003674,GO:0005215,GO:0005342,GO:0005575,GO:0006810,GO:0006811,GO:0006820,GO:0008028,GO:0008150,GO:0008509,GO:0008514,GO:0015075,GO:0015318,GO:0015711,GO:0015718,GO:0015849,GO:0016020,GO:0016021,GO:0022857,GO:0031224,GO:0034220,GO:0044425,GO:0046942,GO:0046943,GO:0051179,GO:0051234,GO:0055085,GO:0071702,GO:0098656,GO:1903825,GO:1905039	-	-	-2.65284	1.75956e-13	1.1296	0.760026	0.741906	0.999881	-0.387698	0.938541	-0.0462227	0.998452	-0.094857	0.991083	-0.0486343	0.999892	40.2473	133.039	305.354	43.7623	25.711	224.079	37.5267	27.5626
LOC135124397	NW_026972107	XP_063905517.1	Major Facilitator Superfamily	-	-	-	-3.27542	2.19665e-13	-0.718852	0.904752	-0.706017	0.999881	0.012835	0.999358	-0.79411	0.89888	0.0894187	0.995256	0.883529	0.999892	5.42917	55.9762	34.5733	2.59789	12.836	34.5868	5.54742	8.30781
LOC135119347	NW_026972107	XP_063906108.1	It is involved in the biological process described with transmembrane transport	GO:0000003,GO:0003006,GO:0003674,GO:0005215,GO:0005342,GO:0005575,GO:0006810,GO:0006811,GO:0006820,GO:0007276,GO:0007281,GO:0008028,GO:0008150,GO:0008219,GO:0008509,GO:0008514,GO:0009987,GO:0010623,GO:0012501,GO:0015075,GO:0015318,GO:0015711,GO:0015718,GO:0015849,GO:0016020,GO:0016021,GO:0019953,GO:0022412,GO:0022414,GO:0022857,GO:0030154,GO:0031224,GO:0032501,GO:0032502,GO:0032504,GO:0034220,GO:…	-	-	-2.41742	3.4468e-13	-0.0212732	0.997433	-0.869735	0.999881	-0.848461	0.82442	0.00699549	0.998452	-0.495126	0.865227	-0.502121	0.999892	25.3338	136.741	139.342	26.607	36.933	76.2112	18.7921	23.8526
LOC135135472	NW_026972107	XP_063920633.1	It is involved in the biological process described with transmembrane transport	GO:0003008,GO:0003014,GO:0003674,GO:0005215,GO:0005342,GO:0005575,GO:0006810,GO:0006811,GO:0006820,GO:0008028,GO:0008150,GO:0008509,GO:0008514,GO:0009636,GO:0015075,GO:0015318,GO:0015711,GO:0015718,GO:0015849,GO:0016020,GO:0016021,GO:0022857,GO:0031224,GO:0032501,GO:0034220,GO:0042221,GO:0044425,GO:0046903,GO:0046942,GO:0046943,GO:0050896,GO:0051179,GO:0051234,GO:0055085,GO:0071702,GO:0097254,GO:…	-	-	-7.98788	0	0.205573	0.977726	0.296659	0.999881	0.0910856	0.987996	-0.535978		-3.003		-2.46702		0.145181	28.5487	34.3882	0.122868	0.0941899	35.1993	0	0.242227
LOC135135547	NW_026972107	XP_063920736.1	Cysteine-rich venom protein	-	-	-	-5.02814	9.08157e-05	-1.91389	0.722609	1.00949		2.92338	0.526759							0	1.01032	0.32234	0	0.28257	2.56785	0	0.159752
LOC135135613	NW_026972107	XP_063920810.1	Converts sphingomyelin to ceramide	-	ko:K12350	-	8.39958	0							0.822708	0.84771	0.897627	0.73629	0.0749192	0.999892	4.64323	0	0	8.32569	5.20982	0	7.80217	8.05588
LOC135135683	NW_026972107	XP_063920925.1	protein dimerization activity	GO:0000003,GO:0000122,GO:0000976,GO:0000977,GO:0000978,GO:0000981,GO:0000982,GO:0000987,GO:0000988,GO:0000989,GO:0001012,GO:0001067,GO:0001078,GO:0001101,GO:0001227,GO:0001558,GO:0001655,GO:0001701,GO:0001708,GO:0001709,GO:0001764,GO:0001890,GO:0001892,GO:0002009,GO:0002064,GO:0002065,GO:0002067,GO:0002070,GO:0002119,GO:0002164,GO:0002682,GO:0002697,GO:0002700,GO:0002759,GO:0002784,GO:0002805,GO:…	ko:K09067	-	1.14119	0.471607	-1.91152	0.722453	-0.967609		0.943912	0.910584	-1.88297	0.704453	-2.17265	0.523291	-0.289671	0.999892	2.59073	1.46178	0.483205	0.623892	1.90009	0.916666	0.507632	0.659802
LOC135138277	NW_026972107	XP_063927996.1					-2.63865	0.281013	-0.0816202		-2.97772		-2.8961		-1.41935		-1.49265		-0.0733014		0.390477	0.23155	0.263633	0	0	0	0.0525803	0
LOC135135787	NW_026972107	XP_063920992.1					-11.5601	0	-0.361524	0.976443	-1.98517	0.999881	-1.62365	0.79182							0	125.254	100.054	0	6.21653	32.4933	0	3.24183
LOC135124472	NW_026972107	XP_063905614.1					-13.7821	0	0.183077	0.991978	-1.01442	0.999881	-1.1975	0.905897							0	451.04	515.057	0	6.78167	229.253	0	6.344
LOC135124480	NW_026972107	XP_063905624.1					-8.54875	0	0.610267	0.962313	-1.13652	0.999881	-1.74679	0.790782	-0.536396		-0.0638383		0.472558		0.267829	67.4161	104.636	0.0517055	3.53051	31.4979	0.157741	1.29881
LOC135124491	NW_026972107	XP_063905653.1					-1.67044	0.344946	0.443382		-3.34733		-3.79071		3.57781		1.93645		-1.64136		0	0.278045	0.419959	0.337799	0.116932	0	0.0525803	0
LOC135124454	NW_026972107	XP_063905592.1					-10.6482	0	-1.32206	0.63849	1.42982	0.999881	2.75188	0.135917							0	46.9559	19.7997	0	0	130.399	0	0.479256
LOC135124492	NW_026972107	XP_063905677.1					-3.19627	0.014292	0.420245		1.75455		1.3343								0	0.0929892	0.258778	0	0	0.68284	0	0
LOC135124489	NW_026972107	XP_063905636.1					-9.50057	0	1.72519	0.457247	0.530753	0.999881	-1.19444	0.772753							0	9.83209	33.4402	0	0	14.4472	0	0.159752
LOC135124460	NW_026972107	XP_063905602.1					-7.14029	0	0.544961	0.933137	0.831803	0.999881	0.286842	0.956183	0.319719		1.15966		0.839944		0.0725907	10.567	16.2164	0.122868	0	19.5829	0.201236	0.159752
LOC135124573	NW_026972107																				0	0	0	0	0	0	0	0
LOC135124565	NW_026972107	XP_063905808.1	protein dimerization activity	GO:0001655,GO:0001709,GO:0002009,GO:0003674,GO:0003676,GO:0003677,GO:0005488,GO:0005515,GO:0005575,GO:0005622,GO:0005623,GO:0005634,GO:0005667,GO:0006355,GO:0006357,GO:0007088,GO:0007275,GO:0007346,GO:0007399,GO:0007400,GO:0007417,GO:0007422,GO:0007423,GO:0007442,GO:0007443,GO:0008150,GO:0008283,GO:0008407,GO:0009653,GO:0009790,GO:0009887,GO:0009888,GO:0009889,GO:0009891,GO:0009893,GO:0009987,GO:…	ko:K09067	-	2.01796	0.0786901	2.98464		3.92911		0.944471		0.638008		0.468037		-0.169971		0.535658	0	0.21725	0.85828	1.05561	0.449014	0.672574	1.06178
LOC135124503	NW_026972107	XP_063905688.1	receptor activity. It is involved in the biological process described with G-protein coupled receptor signaling pathway	GO:0000003,GO:0001653,GO:0001666,GO:0001817,GO:0001819,GO:0001932,GO:0001934,GO:0001965,GO:0002027,GO:0002376,GO:0002682,GO:0002684,GO:0002694,GO:0002696,GO:0002697,GO:0002699,GO:0002703,GO:0002705,GO:0002790,GO:0002791,GO:0002792,GO:0002886,GO:0002888,GO:0003008,GO:0003013,GO:0003674,GO:0004888,GO:0004930,GO:0004948,GO:0005102,GO:0005179,GO:0005488,GO:0005515,GO:0005575,GO:0005622,GO:0005623,GO:…	ko:K04578,ko:K04579	-	-3.24825	7.55332e-06	0.649455	0.919225	-0.629337	0.999881	-1.27879	0.74203	1.18666	0.861003	0.264328	0.989923	-0.922328	0.999892	1.53438	3.41311	5.83477	3.11657	0.28257	2.22643	1.29237	0.40198
Cog8	NW_026972107	XP_063905699.1	conserved oligomeric Golgi complex subunit	GO:0000003,GO:0000139,GO:0003006,GO:0005575,GO:0005622,GO:0005623,GO:0005737,GO:0005794,GO:0005802,GO:0006810,GO:0006888,GO:0006891,GO:0007275,GO:0007548,GO:0008150,GO:0008406,GO:0009653,GO:0009887,GO:0012505,GO:0016020,GO:0016192,GO:0017119,GO:0022414,GO:0030334,GO:0031090,GO:0031984,GO:0032501,GO:0032502,GO:0032588,GO:0032879,GO:0032991,GO:0035262,GO:0040012,GO:0043226,GO:0043227,GO:0043229,GO:…	ko:K20295	-	-0.295734	0.836897	-0.839108	0.857	-0.21129	0.999881	0.627818	0.886707	-0.626602	0.855741	-0.966153	0.494454	-0.339551	0.999892	32.7531	30.2992	17.9026	17.6902	19.9527	26.9179	17.182	17.9969
LOC135119348	NW_026972107	XP_063902712.1	Glycosyl-transferase for dystroglycan	GO:0000139,GO:0003674,GO:0003824,GO:0005488,GO:0005575,GO:0005622,GO:0005623,GO:0005737,GO:0005794,GO:0006040,GO:0006044,GO:0006464,GO:0006486,GO:0006493,GO:0006629,GO:0006643,GO:0006664,GO:0006665,GO:0006687,GO:0006688,GO:0006807,GO:0006950,GO:0007275,GO:0007517,GO:0008150,GO:0008152,GO:0008194,GO:0008375,GO:0008610,GO:0009058,GO:0009059,GO:0009100,GO:0009101,GO:0009247,GO:0009611,GO:0009888,GO:…	ko:K09668	GT49,GT8	-0.574166	0.379059	0.750085	0.896421	1.00016	0.999881	0.250078	0.963657	0.253602	0.982666	0.136726	0.989923	-0.116876	0.999892	18.9584	19.3792	34.4507	22.241	24.308	38.8854	20.6538	25.4152
LOC135124538	NW_026972107	XP_063905740.1	Leucine rich repeat C-terminal domain	GO:0000902,GO:0000904,GO:0005575,GO:0005576,GO:0005615,GO:0005623,GO:0005886,GO:0005887,GO:0006355,GO:0006357,GO:0007275,GO:0007399,GO:0007409,GO:0008150,GO:0009653,GO:0009889,GO:0009966,GO:0009987,GO:0010468,GO:0010556,GO:0010646,GO:0016020,GO:0016021,GO:0016043,GO:0019219,GO:0019222,GO:0022008,GO:0023051,GO:0030030,GO:0030154,GO:0030182,GO:0030510,GO:0031175,GO:0031224,GO:0031226,GO:0031323,GO:…	-	-	-1.15492	0.00113728	-0.831078	0.84673	0.162162	0.999881	0.99324	0.763837	0.016092	0.998452	0.080808	0.992181	0.064716	0.999892	37.9495	97.3469	56.9789	37.3176	35.6892	110.929	41.3221	35.2023
LOC135124580	NW_026972107																				0	0	0	0	0	0	0	0
LOC135124520	NW_026972107	XP_063905711.1					2.68778	0.00241742	-2.0867		-0.38562		1.70108		-0.821871	0.960388	-0.516331	0.967276	0.30554	0.999892	1.96993	0.370111	0.0877546	1.09267	0.750297	0.215188	1.18929	2.43787
Leurs	NW_026972107	XP_063905873.1	Belongs to the class-I aminoacyl-tRNA synthetase family	GO:0000122,GO:0000323,GO:0001101,GO:0001932,GO:0001934,GO:0003674,GO:0003824,GO:0004812,GO:0004819,GO:0004823,GO:0004832,GO:0005096,GO:0005575,GO:0005622,GO:0005623,GO:0005634,GO:0005654,GO:0005737,GO:0005764,GO:0005773,GO:0005783,GO:0005829,GO:0006082,GO:0006139,GO:0006355,GO:0006357,GO:0006399,GO:0006412,GO:0006418,GO:0006425,GO:0006429,GO:0006438,GO:0006518,GO:0006520,GO:0006605,GO:0006622,GO:…	ko:K01869	-	-0.887037	0.0164986	-0.877808	0.807796	-1.02488	0.999881	-0.147075	0.976339	-0.665987	0.772494	-0.555372	0.798149	0.110615	0.999892	52.0594	104.156	58.4667	28.5579	34.1951	51.6095	35.6612	39.8567
LOC135124618	NW_026972107	XP_063905901.1	electron carrier activity. It is involved in the biological process described with cell redox homeostasis	GO:0002376,GO:0002520,GO:0005575,GO:0005622,GO:0005623,GO:0005634,GO:0005737,GO:0005739,GO:0005759,GO:0006464,GO:0006790,GO:0006807,GO:0007275,GO:0008150,GO:0008152,GO:0009249,GO:0009987,GO:0010467,GO:0016043,GO:0016226,GO:0018065,GO:0018193,GO:0018205,GO:0019538,GO:0022607,GO:0030097,GO:0030425,GO:0031163,GO:0031974,GO:0032501,GO:0032502,GO:0036211,GO:0036477,GO:0042995,GO:0043005,GO:0043025,GO:…	ko:K07390	-	0.855323	0.247404	-0.826124	0.905943	1.3133	0.999881	2.13942	0.504248	-0.0717212	0.998452	-0.295212	0.972866	-0.223491	0.999892	11.8596	5.37926	3.29024	9.20001	10.7771	13.5653	9.64392	13.9199
LOC135124586	NW_026972107	XP_063905862.1	nucleic acid-templated transcription	GO:0000122,GO:0000981,GO:0000982,GO:0001078,GO:0001227,GO:0003674,GO:0003700,GO:0005488,GO:0005515,GO:0005575,GO:0005622,GO:0005623,GO:0005634,GO:0005654,GO:0005737,GO:0005829,GO:0006355,GO:0006357,GO:0008150,GO:0008157,GO:0009889,GO:0009890,GO:0009892,GO:0010468,GO:0010556,GO:0010558,GO:0010605,GO:0010629,GO:0016604,GO:0016607,GO:0019219,GO:0019222,GO:0019899,GO:0019902,GO:0019903,GO:0031323,GO:…	ko:K17602	-	0.232403	0.786174	-0.19491	0.976443	0.297143	0.999881	0.492053	0.907503	-0.246587	0.974349	-0.213225	0.964885	0.0333621	0.999892	154.811	114.553	106.014	122.899	116.721	145.292	134.284	162.699
LOC135124616	NW_026972107	XP_063905887.1	-	-	-	-	-1.15307		0.0833288		2.53251		2.44918								0	0	0	0	0	0.107594	0	0.0824753
LOC135124629	NW_026972107	XP_063905921.1	DM4/DM12 family	-	-	-	-2.35232	0.000468911	0.0803972	0.992355	-0.691299	0.999881	-0.771696	0.886707	0.501817	0.987072	-0.353756	0.985247	-0.855573	0.999892	1.23903	3.56239	3.96037	2.08228	0.37676	2.22643	0.767505	1.13906
LOC135124655	NW_026972107																				0	0	0	0	0	0	0	0
LOC135124648	NW_026972107	XP_063905948.1					-2.35446	0.00143455	-1.79317	0.461302	-0.15748	0.999881	1.63569	0.690937	1.48376	0.817236	1.64109	0.682989	0.157328	0.999892	1.02126	12.3714	3.87482	3.53616	2.5562	11.5812	3.32166	0.494852
LOC135135866	NW_026972107	XP_063921088.1	sequence-specific DNA binding. It is involved in the biological process described with regulation of transcription, DNA-templated	GO:0000981,GO:0001889,GO:0002682,GO:0002683,GO:0002684,GO:0002694,GO:0002695,GO:0002696,GO:0002697,GO:0002698,GO:0002699,GO:0002819,GO:0002821,GO:0002822,GO:0002824,GO:0002825,GO:0002827,GO:0002828,GO:0002829,GO:0003674,GO:0003676,GO:0003677,GO:0003700,GO:0005488,GO:0006355,GO:0006357,GO:0007162,GO:0007275,GO:0007399,GO:0007517,GO:0007519,GO:0008150,GO:0008284,GO:0009653,GO:0009790,GO:0009887,GO:…	ko:K09339	-	-2.02021	0.0173914	-1.52224	0.74582	0.880977	0.999881	2.40322	0.53372	-1.35337		-0.823787		0.529581		1.46179	3.21889	1.16276	0.277984	0.444985	5.99645	0.568356	0.974108
LOC135124671	NW_026972107	XP_063905978.1	-	-	-	-	1.6334	0.707294	2.16591		0.088724		-2.07718		-3.5386		-3.53635		0.00224838		0.217772	0	0.114015	0	0	0	0	0
LOC135122943	NW_026972107	XP_063903833.1	-	-	-	-	-2.80926	0.186684	-0.0815342		-0.533652		-0.452118		-3.00524		-1.3135		1.69174		0.145181	0.221296	0.215085	0	0	0.107594	0.156799	0
LOC135124661	NW_026972107	XP_063905967.1	Converts sphingomyelin to ceramide	GO:0000323,GO:0001932,GO:0001933,GO:0003674,GO:0003824,GO:0004620,GO:0004767,GO:0005488,GO:0005575,GO:0005576,GO:0005615,GO:0005622,GO:0005623,GO:0005737,GO:0005764,GO:0005765,GO:0005768,GO:0005773,GO:0005774,GO:0005775,GO:0005886,GO:0006469,GO:0006629,GO:0006643,GO:0006644,GO:0006664,GO:0006665,GO:0006672,GO:0006684,GO:0006685,GO:0006687,GO:0006793,GO:0006796,GO:0006807,GO:0007154,GO:0007165,GO:…	ko:K12350	-	2.55818	9.79256e-07	0.744831	0.928796	0.432901	0.999881	-0.311931	0.965004	0.684085	0.753087	0.836196	0.523291	0.152111	0.999892	62.8825	11.0715	19.6065	109.074	77.2478	14.7073	111.112	88.395
LOC135124683	NW_026972107	XP_063905988.1	Programmed cell death protein	GO:0000003,GO:0002376,GO:0002520,GO:0002682,GO:0002684,GO:0003006,GO:0003674,GO:0005488,GO:0005515,GO:0005575,GO:0005622,GO:0005623,GO:0005634,GO:0005737,GO:0006417,GO:0006915,GO:0006919,GO:0007275,GO:0007276,GO:0007281,GO:0007292,GO:0008150,GO:0008219,GO:0008270,GO:0008283,GO:0008284,GO:0009790,GO:0009889,GO:0009893,GO:0009987,GO:0010468,GO:0010556,GO:0010604,GO:0010608,GO:0010941,GO:0010942,GO:…	ko:K14801	-	0.291073	0.849831	-1.0423	0.775776	-0.0129718	0.999881	1.02933	0.777232	-0.380698	0.977158	-0.593435	0.898277	-0.212736	0.999892	9.14128	8.99338	4.63148	5.39775	6.00237	9.13955	6.03271	5.74658
LOC135124694	NW_026972107	XP_063905998.1	-	-	-	-	-2.80064	2.74201e-11	-1.81354	0.245145	-1.00201	0.999881	0.81153	0.833571	0.070217	0.998452	0.0989717	0.995124	0.0287548	0.999892	7.86474	106.218	31.1392	7.44453	10.9069	54.2171	8.50492	9.81766
LOC135124735	NW_026972107	XP_063906016.1	FAM177 family	-	-	-	-0.202458	0.88578	-0.553307	0.924738	-0.440443	0.999881	0.112865	0.98193	0.0272968	0.998452	-0.172384	0.986411	-0.19968	0.999892	13.4391	18.4402	13.3356	15.1725	15.756	13.611	12.3639	15.261
LOC135123710	NW_026972107	XP_063904936.1					1.6763	0.608214	0.0833288		2.53305		2.44972		-0.440817		-0.458215		-0.017398		0.0725907	0	0	0.0517055	0	0.233826	0.0525803	0
LOC135124703	NW_026972107	XP_063906003.1	Metal ion binding	GO:0000122,GO:0000902,GO:0000904,GO:0000976,GO:0000977,GO:0000978,GO:0000981,GO:0000982,GO:0000987,GO:0001012,GO:0001067,GO:0001077,GO:0001078,GO:0001227,GO:0001228,GO:0001558,GO:0001654,GO:0001775,GO:0002064,GO:0002200,GO:0002376,GO:0002520,GO:0002521,GO:0002562,GO:0002568,GO:0002681,GO:0002791,GO:0002792,GO:0003334,GO:0003382,GO:0003674,GO:0003676,GO:0003677,GO:0003690,GO:0003700,GO:0003712,GO:…	ko:K22045,ko:K22046	-	-3.69137	0	-0.844183	0.845726	0.178898	0.999881	1.02308	0.757672	-0.682017	0.881185	-1.06077	0.562108	-0.378758	0.999892	13.6569	141.617	81.6774	8.79699	9.73756	162.613	6.15052	9.3332
LOC135124743	NW_026972107																				0	0	0	0	0	0	0	0
LOC135124747	NW_026972107	XP_063906036.1	activity. It is involved in the biological process described with carbohydrate metabolic process	GO:0000023,GO:0003333,GO:0003674,GO:0003824,GO:0004553,GO:0005575,GO:0005623,GO:0005886,GO:0005975,GO:0005984,GO:0006810,GO:0006811,GO:0006820,GO:0006865,GO:0008150,GO:0008152,GO:0009311,GO:0009987,GO:0015711,GO:0015849,GO:0015926,GO:0016020,GO:0016787,GO:0016798,GO:0032450,GO:0032991,GO:0034220,GO:0044237,GO:0044238,GO:0044262,GO:0044425,GO:0044459,GO:0044464,GO:0046942,GO:0051179,GO:0051234,GO:…	ko:K01187,ko:K14210	GH31	-6.77733	1.29824e-15	-1.43181	0.743825	-2.16496	0.864328	-0.733147	0.905515	4.94335		4.78614		-0.157204		0	114.497	44.2455	0.83738	5.36882	26.2275	0.617907	5.57193
LOC135124757	NW_026972107	XP_063906047.1	activity. It is involved in the biological process described with carbohydrate metabolic process	GO:0000023,GO:0003333,GO:0003674,GO:0003824,GO:0004553,GO:0005575,GO:0005623,GO:0005886,GO:0005975,GO:0005984,GO:0006810,GO:0006811,GO:0006820,GO:0006865,GO:0008150,GO:0008152,GO:0009311,GO:0009987,GO:0015711,GO:0015849,GO:0015926,GO:0016020,GO:0016787,GO:0016798,GO:0032450,GO:0032991,GO:0034220,GO:0044237,GO:0044238,GO:0044262,GO:0044425,GO:0044459,GO:0044464,GO:0046942,GO:0051179,GO:0051234,GO:…	ko:K01187,ko:K14210	GH31	-0.570035	0.729505	-0.779475	0.940649	1.2838	0.999881	2.06327	0.710349	0.837693	0.846699	0.889198	0.744798	0.0515051	0.999892	4.71582	9.28366	5.63998	8.76258	7.14573	23.1462	8.25836	8.30331
LOC135124534	NW_026972107	XP_063906109.1					-6.60881	4.69217e-09	-0.653737	0.957922	0.981719	0.999881	1.63546	0.798496							0	2.99398	1.90155	0	0	5.94901	0	0
LOC135124788	NW_026972107	XP_063906077.1	Alternative splicing regulator	GO:0005575,GO:0005622,GO:0005623,GO:0005634,GO:0005654,GO:0031974,GO:0031981,GO:0043226,GO:0043227,GO:0043229,GO:0043231,GO:0043233,GO:0044422,GO:0044424,GO:0044428,GO:0044446,GO:0044464,GO:0070013	ko:K13168	-	0.244053	0.811656	-0.947533	0.781678	0.172593	0.999881	1.12013	0.731802	-0.17628	0.991047	0.172451	0.979631	0.348732	0.999892	48.958	51.1068	28.1726	41.0298	44.5956	58.9775	55.0938	61.7687
LOC135135963	NW_026972107	XP_063921178.1	Something about silencing protein	GO:0000462,GO:0005575,GO:0005622,GO:0005623,GO:0005634,GO:0005654,GO:0005730,GO:0006139,GO:0006364,GO:0006396,GO:0006725,GO:0006807,GO:0007275,GO:0007399,GO:0007417,GO:0007420,GO:0008150,GO:0008152,GO:0009987,GO:0010467,GO:0016070,GO:0016072,GO:0022613,GO:0030490,GO:0030684,GO:0031974,GO:0031981,GO:0032040,GO:0032501,GO:0032502,GO:0032991,GO:0034470,GO:0034641,GO:0034660,GO:0042254,GO:0042274,GO:…	ko:K14767	-	0.695908	0.147866	-0.205853	0.976443	0.0995814	0.999881	0.305435	0.949971	-0.229873	0.987072	-0.312098	0.943961	-0.0822255	0.999892	27.8769	15.0256	13.9036	21.8392	19.0595	16.2823	21.8131	24.8202
LOC135124813	NW_026972107																				0	0	0	0	0	0	0	0
LOC135124799	NW_026972107	XP_063906088.1	proton-transporting ATPase activity, rotational mechanism. It is involved in the biological process described with ATP hydrolysis coupled proton transport	GO:0000041,GO:0000221,GO:0000323,GO:0001666,GO:0003674,GO:0003824,GO:0005215,GO:0005575,GO:0005622,GO:0005623,GO:0005737,GO:0005764,GO:0005765,GO:0005773,GO:0005774,GO:0005829,GO:0005886,GO:0005902,GO:0006810,GO:0006811,GO:0006812,GO:0006826,GO:0006873,GO:0006875,GO:0006879,GO:0006885,GO:0006950,GO:0006996,GO:0007032,GO:0007035,GO:0007154,GO:0007165,GO:0007166,GO:0007167,GO:0007169,GO:0007275,GO:…	ko:K02145	-	-3.01257	1.95903e-12	0.367391	0.969482	-0.556211	0.999881	-0.923601	0.860954	0.38005	0.955128	0.747582	0.657923	0.367531	0.999892	55.7863	545.542	734.141	79.1112	117.239	372.14	92.7151	96.313
LOC135124838	NW_026972107	XP_063906133.1	Belongs to the SNF7 family	GO:0000070,GO:0000278,GO:0000280,GO:0000815,GO:0000819,GO:0000920,GO:0003674,GO:0005488,GO:0005515,GO:0005543,GO:0005575,GO:0005622,GO:0005623,GO:0005634,GO:0005635,GO:0005737,GO:0005768,GO:0005829,GO:0006508,GO:0006511,GO:0006807,GO:0006810,GO:0006914,GO:0006996,GO:0006997,GO:0006998,GO:0007032,GO:0007049,GO:0007059,GO:0007080,GO:0007088,GO:0007346,GO:0008104,GO:0008150,GO:0008152,GO:0008289,GO:…	ko:K12191	-	0.612008	0.227596	-1.00229	0.74582	0.00337902	0.999881	1.00567	0.757672	-0.119607	0.996744	-0.0629759	0.99495	0.0566316	0.999892	45.9718	36.9732	19.5235	39.2792	38.184	37.7002	43.9056	42.684
LOC135124821	NW_026972107	XP_063906116.1	Belongs to the DHHC palmitoyltransferase family	GO:0003674,GO:0003824,GO:0005575,GO:0005622,GO:0005623,GO:0005737,GO:0005783,GO:0006464,GO:0006497,GO:0006807,GO:0008150,GO:0008152,GO:0009058,GO:0009059,GO:0009987,GO:0012505,GO:0016409,GO:0016417,GO:0016740,GO:0016746,GO:0016747,GO:0018345,GO:0019538,GO:0019706,GO:0019707,GO:0034645,GO:0036211,GO:0042157,GO:0042158,GO:0043170,GO:0043226,GO:0043227,GO:0043229,GO:0043231,GO:0043412,GO:0043543,GO:…	ko:K20029	-	0.226823	0.88578	-0.483586	0.940649	-1.00517	0.999881	-0.521582	0.915219	-0.225148	0.991047	-0.351974	0.956646	-0.126826	0.999892	10.488	10.3646	7.78706	9.03984	8.68517	5.44408	8.88496	8.42667
LOC135124848	NW_026972107	XP_063906144.1	Ran GTPase binding. It is involved in the biological process described with intracellular protein transport	GO:0003674,GO:0005048,GO:0005215,GO:0005488,GO:0005515,GO:0005575,GO:0005622,GO:0005623,GO:0005634,GO:0005635,GO:0005737,GO:0006606,GO:0006810,GO:0006886,GO:0006913,GO:0008104,GO:0008139,GO:0008150,GO:0008565,GO:0010468,GO:0012505,GO:0015031,GO:0015833,GO:0016020,GO:0017038,GO:0019219,GO:0019222,GO:0031090,GO:0031323,GO:0031965,GO:0031967,GO:0031975,GO:0033036,GO:0033218,GO:0033365,GO:0034504,GO:…	ko:K15436	-	-0.135584	0.953874	-0.554633	0.917881	-0.0271731	0.999881	0.52746	0.898241	-0.384945	0.927894	-0.270969	0.943446	0.113976	0.999892	59.521	60.2689	43.312	41.4081	43.0332	60.1695	48.3878	53.5188
LOC135124858	NW_026972107	XP_063906153.1	Protein tyrosine kinase	GO:0003674,GO:0003824,GO:0004672,GO:0004674,GO:0005575,GO:0005622,GO:0005623,GO:0006464,GO:0006468,GO:0006793,GO:0006796,GO:0006807,GO:0007154,GO:0007165,GO:0008150,GO:0008152,GO:0009987,GO:0016301,GO:0016310,GO:0016740,GO:0016772,GO:0016773,GO:0018105,GO:0018107,GO:0018193,GO:0018209,GO:0018210,GO:0019538,GO:0023052,GO:0035556,GO:0036211,GO:0043170,GO:0043412,GO:0044237,GO:0044238,GO:0044260,GO:…	ko:K08813	-	0.778168	0.477393	0.0208955	0.999624	-0.185961		-0.206856	0.980862	0.695396		1.04505	0.898277	0.349656	0.999892	0.853544	0.987044	0.805663	0.706403	1.24077	0.664201	0.973856	1.62351
LOC135124894	NW_026972107	XP_063906185.1	-	-	-	-	0.500177	0.5293	-0.787146	0.888812	-0.248973	0.999881	0.538173	0.910584	-0.282502	0.973093	-0.466087	0.869208	-0.183585	0.999892	495.262	371.682	226.437	337.175	311.37	320.507	358.859	397.912
LOC135124905	NW_026972107	XP_063906196.1	Belongs to the eukaryotic ribosomal protein eL42 family	GO:0000184,GO:0000956,GO:0002181,GO:0003674,GO:0003735,GO:0005198,GO:0005575,GO:0005622,GO:0005623,GO:0005634,GO:0005737,GO:0005783,GO:0005789,GO:0005791,GO:0005829,GO:0005840,GO:0005844,GO:0005886,GO:0006139,GO:0006401,GO:0006402,GO:0006412,GO:0006413,GO:0006518,GO:0006605,GO:0006612,GO:0006613,GO:0006614,GO:0006725,GO:0006807,GO:0006810,GO:0006886,GO:0007275,GO:0008104,GO:0008150,GO:0008152,GO:…	ko:K02929	-	0.975059	0.0955474	0.709686	0.9083	0.839391	0.999881	0.129705	0.981319	0.280746	0.975818	0.268421	0.957504	-0.0123257	0.999892	489.724	190.297	322.803	504.821	517.778	348.23	588.475	445.784
LOC135124878	NW_026972107	XP_063906178.1	WASH complex subunit	GO:0003674,GO:0005488,GO:0005515,GO:0005575,GO:0005622,GO:0005623,GO:0005737,GO:0007275,GO:0007568,GO:0008104,GO:0008150,GO:0008340,GO:0010259,GO:0030155,GO:0032501,GO:0032502,GO:0032991,GO:0033036,GO:0044424,GO:0044444,GO:0044464,GO:0045185,GO:0045785,GO:0048518,GO:0048856,GO:0050789,GO:0051098,GO:0051101,GO:0051179,GO:0051220,GO:0051235,GO:0065007,GO:0065008,GO:0065009,GO:0071203,GO:2000677	ko:K17410,ko:K18463	-	1.20406	0.00307129	-0.00720027	0.99969	0.130983	0.999881	0.138183	0.980301	-0.43284	0.945425	-0.773547	0.659213	-0.340708	0.999892	31.9871	9.72451	10.3309	22.4824	19.6927	11.6786	19.1661	19.5944
LOC135124867	NW_026972107	XP_063906163.1	Purple acid	-	ko:K22390	-	-2.15277	3.30329e-11	0.76901	0.895449	-0.0107546	0.999881	-0.779765	0.856681	0.226853	0.984191	0.337545	0.921325	0.110692	0.999892	33.674	119.015	210.217	38.2261	42.0682	120.311	40.0202	38.6708
LOC135124926	NW_026972107	XP_063906219.1	Catalyzes a 2-step reaction, involving the ATP-dependent carboxylation of the covalently attached biotin in the first step and the transfer of the carboxyl group to pyruvate in the second	GO:0000166,GO:0003674,GO:0003824,GO:0004736,GO:0005488,GO:0005515,GO:0005524,GO:0005575,GO:0005622,GO:0005623,GO:0005737,GO:0005739,GO:0005740,GO:0005743,GO:0005759,GO:0005829,GO:0005975,GO:0005996,GO:0006006,GO:0006082,GO:0006090,GO:0006094,GO:0006107,GO:0006732,GO:0006766,GO:0006767,GO:0006768,GO:0006790,GO:0006807,GO:0008144,GO:0008150,GO:0008152,GO:0009058,GO:0009374,GO:0009889,GO:0009891,GO:…	ko:K01958	-	-1.187	0.062628	1.18258	0.692571	1.55202	0.946716	0.369442	0.938405	0.947252	0.491619	1.14453	0.265144	0.197282	0.999892	95.9407	118.635	280.406	207.817	505.732	350.777	210.038	419.231
LOC135124917	NW_026972107	XP_063906208.1	PLC-beta C terminal	GO:0000003,GO:0000086,GO:0000228,GO:0000278,GO:0000785,GO:0000790,GO:0001101,GO:0001556,GO:0001580,GO:0001775,GO:0001817,GO:0001819,GO:0001932,GO:0001934,GO:0002028,GO:0002262,GO:0002376,GO:0002520,GO:0002521,GO:0002573,GO:0002682,GO:0002683,GO:0002685,GO:0002686,GO:0002691,GO:0002692,GO:0003006,GO:0003008,GO:0003013,GO:0003073,GO:0003674,GO:0003824,GO:0004435,GO:0004620,GO:0004629,GO:0005096,GO:…	ko:K05858	-	0.806039	0.053018	0.330582	0.959129	1.09073	0.999881	0.760143	0.82203	-0.124639	0.996715	0.141203	0.98564	0.265842	0.999892	110.166	45.5987	59.9292	101.351	82.6949	97.3546	122.029	122.054
LOC135124948	NW_026972107	XP_063906250.1	Intraflagellar transport protein 57	GO:0001654,GO:0001754,GO:0001838,GO:0001841,GO:0001843,GO:0001894,GO:0001895,GO:0001947,GO:0002009,GO:0003002,GO:0003007,GO:0003143,GO:0003341,GO:0003351,GO:0005575,GO:0005622,GO:0005623,GO:0005737,GO:0005794,GO:0005813,GO:0005815,GO:0005856,GO:0005929,GO:0005930,GO:0006810,GO:0006915,GO:0006919,GO:0006928,GO:0006996,GO:0007017,GO:0007018,GO:0007154,GO:0007165,GO:0007166,GO:0007224,GO:0007275,GO:…	ko:K04638	-	1.75008	0.0254629	0.70241		0.195964		-0.506446		0.821893	0.945425	0.749611	0.917508	-0.0722827	0.999892	0.921145	0.396098	0.725014	2.12732	0.539175	0.322782	1.84767	0.56693
LOC135124933	NW_026972107	XP_063906231.1	ubiquitin-protein transferase activity	GO:0003674,GO:0003824,GO:0004842,GO:0005575,GO:0005622,GO:0005623,GO:0005737,GO:0005829,GO:0006464,GO:0006508,GO:0006511,GO:0006807,GO:0008150,GO:0008152,GO:0009056,GO:0009057,GO:0009987,GO:0010941,GO:0016567,GO:0016740,GO:0019538,GO:0019787,GO:0019941,GO:0030163,GO:0032446,GO:0036211,GO:0042981,GO:0043066,GO:0043067,GO:0043069,GO:0043170,GO:0043412,GO:0043632,GO:0044237,GO:0044238,GO:0044248,GO:…	ko:K22370	-	0.159651	0.937656	1.34632	0.574947	1.18495	0.999881	-0.161369	0.977082	-0.120441	0.996744	-0.167555	0.982973	-0.0471139	0.999892	41.2285	16.2469	43.7173	37.9517	37.6314	36.9903	38.1938	35.212
LOC135136043	NW_026972107	XP_063921263.1					2.72404	0.0792403	2.98464		3.92858		0.943932		0.0248581		-0.924366		-0.949224		0.608249	0	0.21725	0.491472	0	0.322782	0.308483	0.0824753
LOC135124956	NW_026972107	XP_063906262.1	Sequence-specific DNA binding transcription factor activity. It is involved in the biological process described with regulation of transcription, DNA-templated	GO:0000003,GO:0000122,GO:0000737,GO:0000976,GO:0000977,GO:0000980,GO:0000981,GO:0000982,GO:0001012,GO:0001067,GO:0001077,GO:0001158,GO:0001205,GO:0001228,GO:0001703,GO:0001704,GO:0001705,GO:0001707,GO:0001708,GO:0001710,GO:0001712,GO:0001715,GO:0001816,GO:0001817,GO:0001818,GO:0001819,GO:0002164,GO:0002165,GO:0002225,GO:0002376,GO:0002440,GO:0002520,GO:0002682,GO:0002684,GO:0002697,GO:0002699,GO:…	ko:K04735,ko:K09254	-	1.45112	0.000115461	0.284979	0.966643	0.610127	0.999881	0.325148	0.938089	0.0929987	0.998452	0.0573835	0.995256	-0.0356153	0.999892	245.894	82.1953	105.605	277.498	263.146	128.362	255.249	336.077
LOC135124982	NW_026972107	XP_063906306.1	Plays a role in valine and pyrimidine metabolism. Binds fatty acyl-CoA (By similarity)	GO:0000062,GO:0000166,GO:0003674,GO:0003824,GO:0004491,GO:0005488,GO:0005575,GO:0005622,GO:0005623,GO:0005737,GO:0005739,GO:0006082,GO:0006139,GO:0006206,GO:0006520,GO:0006573,GO:0006725,GO:0006807,GO:0008150,GO:0008152,GO:0009081,GO:0009112,GO:0009987,GO:0016491,GO:0016620,GO:0016903,GO:0017076,GO:0018478,GO:0019752,GO:0019859,GO:0030554,GO:0032553,GO:0032555,GO:0032559,GO:0033218,GO:0034641,GO:…	ko:K00140	-	-0.17173	0.935992	0.565104	0.924738	0.372913	0.999881	-0.192192	0.969958	0.822029	0.628332	1.1375	0.267729	0.315471	0.999892	94.0135	122.935	187.41	189.344	182.087	160.021	205.303	252.041
LOC135124990	NW_026972107	XP_063906319.1	-	-	-	-	3.01064	0.000126026	1.85223	0.865866	3.73205		1.87982	0.778857	-0.874791	0.85346	-1.34757	0.495614	-0.472777	0.999892	13.6319	0.139484	0.77268	5.90833	3.34876	2.68985	5.44091	3.61262
LOC135125013	NW_026972107	XP_063906363.1	It is involved in the biological process described with mitotic nuclear division	GO:0000245,GO:0000375,GO:0000377,GO:0000398,GO:0005575,GO:0005622,GO:0005623,GO:0005634,GO:0005682,GO:0006139,GO:0006396,GO:0006397,GO:0006725,GO:0006807,GO:0008150,GO:0008152,GO:0008380,GO:0009987,GO:0010467,GO:0016043,GO:0016070,GO:0016071,GO:0022607,GO:0022613,GO:0022618,GO:0030532,GO:0032991,GO:0034622,GO:0034641,GO:0043170,GO:0043226,GO:0043227,GO:0043229,GO:0043231,GO:0043933,GO:0044085,GO:…	ko:K12859	-	0.491572	0.488371	0.154506	0.985033	0.3862	0.999881	0.231694	0.965585	0.389665	0.97176	0.742756	0.777745	0.353091	0.999892	7.41664	6.25182	6.80375	8.8404	7.18458	7.70355	11.5119	10.6171
LOC135125000	NW_026972107	XP_063906341.1	Protein kinase C and casein kinase substrate	GO:0000003,GO:0000212,GO:0000226,GO:0000278,GO:0000280,GO:0000281,GO:0000902,GO:0000904,GO:0000910,GO:0001505,GO:0001726,GO:0001765,GO:0002064,GO:0002065,GO:0002066,GO:0002093,GO:0003674,GO:0005215,GO:0005246,GO:0005488,GO:0005515,GO:0005543,GO:0005575,GO:0005622,GO:0005623,GO:0005634,GO:0005654,GO:0005737,GO:0005768,GO:0005769,GO:0005798,GO:0005829,GO:0005886,GO:0005901,GO:0005911,GO:0006810,GO:…	ko:K20123	-	-0.675637	0.0738233	-0.367067	0.955938	0.075281	0.999881	0.442348	0.916093	0.000506853	0.999528	0.124491	0.989901	0.123984	0.999892	70.5021	120.387	97.1009	70.5926	67.6757	128.711	76.5446	76.8409
LOC135136133	NW_026972107	XP_063921373.1	Zinc ion binding	GO:0000139,GO:0003674,GO:0003824,GO:0004842,GO:0005488,GO:0005575,GO:0005622,GO:0005623,GO:0005737,GO:0005783,GO:0005789,GO:0005794,GO:0006464,GO:0006508,GO:0006511,GO:0006807,GO:0006928,GO:0006950,GO:0006986,GO:0007154,GO:0007165,GO:0008150,GO:0008152,GO:0008270,GO:0009056,GO:0009057,GO:0009987,GO:0010033,GO:0010243,GO:0010498,GO:0012505,GO:0016020,GO:0016477,GO:0016528,GO:0016529,GO:0016567,GO:…	ko:K15698	-	-0.824107	0.0694661	-0.0189074	0.997433	-1.12709	0.999881	-1.10818	0.724945	0.297408	0.982666	-0.382491	0.94115	-0.679899	0.999892	10.8785	22.2149	22.3061	12.42	11.8649	10.2197	8.53284	11.7257
LOC135125024	NW_026972107	XP_063906391.1					0.388794	0.562619	-0.593985	0.91312	0.138928	0.999881	0.732912	0.841503	-0.114046	0.996744	-0.0583493	0.995256	0.055697	0.999892	67.1305	55.4416	39.015	57.0784	59.4131	62.5654	64.8382	61.0524
P	NW_026972107	XP_063906377.1	Has a role in the biogenesis of eye pigment granules. Eye pigment granules are specialized forms of late endosomes or lysosomes. Biogenesis of pigment granules in the eye requires molecular components required for protein delivery to lysosomes	GO:0005575,GO:0005622,GO:0005623,GO:0005737,GO:0005829,GO:0006605,GO:0006622,GO:0006623,GO:0006725,GO:0006726,GO:0006727,GO:0006810,GO:0006886,GO:0006950,GO:0006996,GO:0007034,GO:0007041,GO:0007596,GO:0007599,GO:0008055,GO:0008104,GO:0008150,GO:0008152,GO:0009058,GO:0009611,GO:0009893,GO:0009987,GO:0010468,GO:0010604,GO:0010628,GO:0015031,GO:0015833,GO:0016043,GO:0018130,GO:0019222,GO:0019438,GO:…	ko:K20191	-	0.23578	0.778969	-0.158215	0.982118	0.271142	0.999881	0.429358	0.917212	0.0888819	0.998452	-0.0314328	0.998576	-0.120315	0.999892	18.8583	16.0873	14.5537	17.7754	19.5856	18.2376	17.4614	22.9038
LOC135125034	NW_026972107	XP_063906401.1	-	-	-	-	-0.774701	0.134277	-0.750589	0.883842	-0.503184	0.999881	0.247405	0.962702	-0.187288	0.991525	-0.554765	0.854818	-0.367477	0.999892	19.5467	33.8995	20.9273	14.8392	14.7201	24.284	13.6887	13.8842
LOC135125347	NW_026972107	XP_063907306.1	Required for homeostatic regulation of sleep under normal conditions and after sleep deprivation. Important regulator of the Sh K( ) channel, acting as a signaling molecule that connects sleep drive to lowered membrane excitability, possibly by enhancing K( ) channel activity and thus reducing neuronal excitability	GO:0006022,GO:0006023,GO:0006030,GO:0006031,GO:0006040,GO:0006807,GO:0007275,GO:0007424,GO:0008150,GO:0008152,GO:0008362,GO:0009058,GO:0009059,GO:0009987,GO:0017144,GO:0032501,GO:0032502,GO:0035150,GO:0035151,GO:0035152,GO:0035158,GO:0035159,GO:0035296,GO:0040003,GO:0042335,GO:0043170,GO:0044237,GO:0046349,GO:0048731,GO:0048856,GO:0060541,GO:0065007,GO:0065008,GO:0071704,GO:0090066,GO:1901071,GO:…	-	-	1.28859		1.47172		0.088724		-1.383		1.9543		1.93643		-0.0178629		0	0	0.0574716	0.182682	0	0	0.0495518	0
Rtv	NW_026972107	XP_063921722.1	Required for homeostatic regulation of sleep under normal conditions and after sleep deprivation. Important regulator of the Sh K( ) channel, acting as a signaling molecule that connects sleep drive to lowered membrane excitability, possibly by enhancing K( ) channel activity and thus reducing neuronal excitability	GO:0006022,GO:0006023,GO:0006030,GO:0006031,GO:0006040,GO:0006807,GO:0007275,GO:0007424,GO:0008150,GO:0008152,GO:0008362,GO:0009058,GO:0009059,GO:0009987,GO:0017144,GO:0032501,GO:0032502,GO:0035150,GO:0035151,GO:0035152,GO:0035158,GO:0035159,GO:0035296,GO:0040003,GO:0042335,GO:0043170,GO:0044237,GO:0046349,GO:0048731,GO:0048856,GO:0060541,GO:0065007,GO:0065008,GO:0071704,GO:0090066,GO:1901071,GO:…	-	-	3.1074	4.48822e-07	1.7722	0.859783	2.44079		0.668588	0.935478	-0.148876	0.998308	-0.58546	0.902956	-0.436584	0.999892	6.9436	0.139484	0.756376	4.69315	2.27363	1.07594	4.70364	3.3243
LOC135136233	NW_026972107	XP_063921529.1	-	-	-	-	1.30286	0.536616	-1.09288		1.36454		2.45743		-0.0407393		0.303983		0.344723		0.145181	0.0929892	0.0570076	0.174574	0.0941899	0.449014	0.204264	0
LOC135125052	NW_026972107	XP_063906443.1	amino acid transporter	GO:0003333,GO:0003674,GO:0005215,GO:0005342,GO:0005575,GO:0005622,GO:0005623,GO:0005737,GO:0005773,GO:0005774,GO:0006810,GO:0006811,GO:0006820,GO:0006865,GO:0008150,GO:0008509,GO:0008514,GO:0015075,GO:0015171,GO:0015318,GO:0015711,GO:0015849,GO:0016020,GO:0022857,GO:0031090,GO:0034220,GO:0043226,GO:0043227,GO:0043229,GO:0043231,GO:0044422,GO:0044424,GO:0044437,GO:0044444,GO:0044446,GO:0044464,GO:…	ko:K14209	-	-0.8136	0.154844	-0.185697	0.976825	-0.538473	0.999881	-0.352776	0.929965	0.114493	0.996995	0.400298	0.907145	0.285805	0.999892	36.2522	65.744	60.4827	42.491	54.7027	45.7104	47.313	71.5161
LOC135125042	NW_026972107	XP_063906414.1	RNA uridylyltransferase activity	GO:0003674,GO:0003824,GO:0005575,GO:0005622,GO:0005623,GO:0005737,GO:0006139,GO:0006396,GO:0006725,GO:0006807,GO:0008150,GO:0008152,GO:0009892,GO:0009893,GO:0009894,GO:0009896,GO:0009987,GO:0010033,GO:0010467,GO:0010468,GO:0010604,GO:0010605,GO:0010608,GO:0010629,GO:0014070,GO:0016070,GO:0016441,GO:0016458,GO:0016740,GO:0016772,GO:0016779,GO:0019219,GO:0019222,GO:0031047,GO:0031050,GO:0031054,GO:…	ko:K13291	-	-1.6694	4.64937e-06	0.812064	0.859783	-0.799207	0.999881	-1.61127	0.570091	0.132302	0.996744	0.336295	0.933227	0.203993	0.999892	27.5716	74.0627	134.846	29.8615	38.6804	43.2315	34.4061	39.2689
LOC135125073	NW_026972107	XP_063906476.1	Myb/SANT-like DNA-binding domain	GO:0002165,GO:0003674,GO:0003676,GO:0003677,GO:0003723,GO:0005488,GO:0006139,GO:0006259,GO:0006308,GO:0006725,GO:0006807,GO:0007275,GO:0008150,GO:0008152,GO:0009056,GO:0009057,GO:0009791,GO:0009987,GO:0019439,GO:0032501,GO:0032502,GO:0034641,GO:0034655,GO:0035074,GO:0035209,GO:0043170,GO:0044237,GO:0044238,GO:0044248,GO:0044260,GO:0044265,GO:0044270,GO:0046483,GO:0046700,GO:0048856,GO:0071704,GO:…	-	-	-2.23538	0.0984481	-1.22198	0.91312	-0.570992	0.999881	0.650993	0.942475	-1.67107	0.640262	-0.712478	0.924637	0.958595	0.999892	7.67691	16.5685	7.19194	2.78509	1.16932	11.4634	4.625	4.03019
LOC135125133	NW_026972107	XP_063906561.1	Kelch motif	GO:0000003,GO:0000228,GO:0000280,GO:0000785,GO:0000790,GO:0003674,GO:0003682,GO:0005488,GO:0005575,GO:0005622,GO:0005623,GO:0005634,GO:0005654,GO:0005694,GO:0005730,GO:0005737,GO:0005829,GO:0006139,GO:0006259,GO:0006310,GO:0006364,GO:0006396,GO:0006725,GO:0006807,GO:0006950,GO:0006986,GO:0006996,GO:0007049,GO:0007127,GO:0007131,GO:0007154,GO:0007165,GO:0008150,GO:0008152,GO:0009987,GO:0010033,GO:…	-	-	0.926089	0.0385198	0.139683	0.986789	0.908112	0.999881	0.768428	0.860066	0.56738	0.843573	0.589566	0.753141	0.0221857	0.999892	37.5938	20.8471	24.7362	59.9557	53.5307	39.7462	54.9489	57.8633
LOC135125094	NW_026972107	XP_063906550.1	protein localization to microvillus	GO:0000086,GO:0000278,GO:0001750,GO:0001894,GO:0001895,GO:0001917,GO:0002065,GO:0003008,GO:0003674,GO:0005488,GO:0005515,GO:0005575,GO:0005622,GO:0005623,GO:0005737,GO:0005829,GO:0005886,GO:0005902,GO:0005903,GO:0005929,GO:0006996,GO:0007010,GO:0007015,GO:0007049,GO:0007275,GO:0007399,GO:0007423,GO:0007600,GO:0007605,GO:0008092,GO:0008104,GO:0008150,GO:0008544,GO:0009653,GO:0009790,GO:0009887,GO:…	ko:K21877	-	0.45861	0.51346	-0.229828	0.974899	0.452805	0.999881	0.682633	0.868494	-0.700955	0.768398	-0.76832	0.631726	-0.0673655	0.999892	28.5178	14.5079	13.0766	17.5106	14.0574	20.0565	17.7147	17.6982
LOC135136459	NW_026972107	XP_063921842.1	DNA binding	GO:0000981,GO:0003674,GO:0003700,GO:0003824,GO:0004407,GO:0005488,GO:0005515,GO:0005575,GO:0005622,GO:0005623,GO:0005634,GO:0005654,GO:0005737,GO:0006325,GO:0006355,GO:0006357,GO:0006464,GO:0006476,GO:0006807,GO:0006996,GO:0008150,GO:0008152,GO:0009889,GO:0009987,GO:0010468,GO:0010556,GO:0010638,GO:0016043,GO:0016569,GO:0016570,GO:0016575,GO:0016787,GO:0016810,GO:0016811,GO:0017053,GO:0019213,GO:…	-	-	0.68473	0.27873	0.625898	0.933709	0.47503	0.999881	-0.150868	0.981282	-0.670991	0.89598	-0.295283	0.969779	0.375709	0.999892	7.25649	2.48466	4.59435	5.21831	3.98857	3.60651	6.70716	5.09717
LOC135125081	NW_026972107	XP_063906488.1	-	-	-	-	-0.84727	0.495154	1.04355	0.92529	1.18029		0.136737	0.989153	-0.279064		-0.646213		-0.367149		0.508135	0.570438	1.15107	0.433101	0.328053	1.23945	0.460166	0.572128
LOC135125150	NW_026972107	XP_063906592.1	It is involved in the biological process described with receptor-mediated endocytosis	GO:0003008,GO:0003014,GO:0008150,GO:0032501,GO:0070293,GO:0097017,GO:0097205,GO:0097206	ko:K14616	-	-2.17808	2.62945e-05	0.0444102	0.994852	-0.35826	0.999881	-0.40267	0.938541	1.00418	0.881185	2.06585	0.274107	1.06167	0.999892	1.79722	21.1171	22.3962	3.57939	9.70174	16.8372	7.95814	5.79856
LOC135125198	NW_026972107	XP_063906670.1	choline dehydrogenase activity	-	ko:K00115,ko:K21270	-	6.56759	0	0.842591		0.742476		-0.100115		0.746811	0.843573	1.25717	0.368937	0.51036	0.999892	6.14011	0.0464946	0.175879	11.1428	12.3133	0.107594	15.1492	16.6839
LOC135126104	NW_026972107	XP_063908402.1	choline dehydrogenase activity	-	ko:K00115,ko:K21270	-	3.36336	0.0579941							0.31954		1.69511		1.37557		0.0725907	0	0	0.103411	0	0	0.306396	0.164951
LOC135126881	NW_026972107	XP_063909542.1	choline dehydrogenase activity	-	ko:K00115,ko:K21270	-	2.89969	0.0077725	1.08854	0.938067	-4.51477		-5.60331	0.710349	1.43144	0.82029	1.46604	0.743704	0.0346028	0.999892	1.95995	0.769843	1.71545	3.89899	8.6884	0	5.59111	10.0353
LOC135125162	NW_026972107	XP_063906610.1	Leucine rich repeat C-terminal domain	GO:0001932,GO:0001933,GO:0003674,GO:0004857,GO:0004860,GO:0005488,GO:0005515,GO:0005575,GO:0005622,GO:0005623,GO:0005737,GO:0005886,GO:0005887,GO:0006469,GO:0007154,GO:0007155,GO:0007165,GO:0007166,GO:0007275,GO:0007399,GO:0008150,GO:0009892,GO:0009966,GO:0009968,GO:0009987,GO:0010033,GO:0010563,GO:0010605,GO:0010646,GO:0010648,GO:0010769,GO:0010975,GO:0016020,GO:0016021,GO:0016043,GO:0019207,GO:…	ko:K07523,ko:K16351,ko:K20230	-	2.71106	0.00135606	0.842194		3.30115		2.45896		0.333375	0.99553	1.10336	0.834594	0.769981	0.999892	1.60697	0.0925278	0.160706	2.27451	0.516433	0.753157	2.76706	1.87094
LOC135127658	NW_026972107	XP_063910646.1	choline dehydrogenase activity	-	ko:K00115,ko:K21270	-	3.06464	0.00747991	0.0833288		3.39382		3.31049		-0.616014		-0.251786		0.364228		0.68084	0	0	0.286093	0.493691	0.34142	0.414585	0.489653
LOC135128406	NW_026972107	XP_063911749.1	choline dehydrogenase activity	-	ko:K00115,ko:K21270	-	4.34604	0.00229139							-0.606998		0.162834		0.769832		0.362954	0	0	0.408961	0.233864	0	0.461109	0.324703
LOC135129214	NW_026972107	XP_063912750.1	choline dehydrogenase activity	-	ko:K00115,ko:K21270	-	6.2903	2.54252e-15	2.16581		0.088724		-2.07709		2.03266	0.267724	2.46313	0.0777458	0.430469	0.999892	1.50686	0	0.0924537	6.00631	4.52774	0	8.13503	7.87014
LOC135132636	NW_026972107	XP_063916855.1	GMC oxidoreductase	GO:0002165,GO:0003674,GO:0003824,GO:0006629,GO:0007275,GO:0008150,GO:0008152,GO:0008202,GO:0009791,GO:0009987,GO:0010817,GO:0016491,GO:0032501,GO:0032502,GO:0034754,GO:0042180,GO:0042445,GO:0044237,GO:0044238,GO:0044281,GO:0045455,GO:0048856,GO:0055114,GO:0065007,GO:0065008,GO:0071704,GO:1901360	ko:K00115,ko:K21270	-	5.85691	3.75186e-15	-1.97366		-3.32585		-1.35219		0.795046	0.901867	1.18142	0.638582	0.386374	0.999892	3.84972	0.384921	0.0440621	7.3069	8.13633	0	8.2103	9.81766
LOC135136577	NW_026972107	XP_063922039.1	choline dehydrogenase activity	-	ko:K00115,ko:K21270	-	5.25089	0.00132351							-0.403442		2.80882		3.21226		0.0725907	0	0	0.182682	0.116932	0	0.990142	2.09237
LOC135136652	NW_026972107	XP_063922147.1	choline dehydrogenase activity	-	ko:K00115,ko:K21270	-	6.85889	2.12213e-09							2.2567	0.595577	2.94321	0.257795	0.686514	0.999892	0.34042	0	0	1.21878	1.50382	0	2.24199	4.62311
LOC135132645	NW_026972107	XP_063916867.1	choline dehydrogenase activity	-	ko:K00115,ko:K21270	-	-1.30692		2.16578		0.088724		-2.07706								0	0	0.0881242	0	0.116932	0	0	0
LOC135136721	NW_026972107	XP_063922272.1	choline dehydrogenase activity	-	ko:K00115,ko:K21270	-	4.7014	2.1362e-08	1.47182		3.92911		2.4573		-0.387928		-0.279593	0.990052	0.108335	0.999892	0.848555	0	0.0877546	0.627132	3.23183	0.449014	0.65023	3.59252
LOC135130046	NW_026972107	XP_063913773.1	choline dehydrogenase activity	-	ko:K00115,ko:K21270	-	-1.37692	0.662545	2.16578		3.39328		1.2275		1.95403		0.247369		-1.70666		0	0	0.0881242	0.0711626	0	0.215188	0	0
LOC135130912	NW_026972107	XP_063914828.1	Belongs to the GMC oxidoreductase family	GO:0002165,GO:0003674,GO:0003824,GO:0006629,GO:0007275,GO:0008150,GO:0008152,GO:0008202,GO:0009791,GO:0009987,GO:0010817,GO:0016491,GO:0032501,GO:0032502,GO:0034754,GO:0042180,GO:0042445,GO:0044237,GO:0044238,GO:0044281,GO:0045455,GO:0048856,GO:0055114,GO:0065007,GO:0065008,GO:0071704,GO:1901360	ko:K00115,ko:K21270	-	1.74107	0.383084	0.0833818		3.49347		3.41009		1.92735		-0.458866		-2.38622		0.195238	0	0	0.570744	0	0.467652	0.0525803	0.164951
LOC135125182	NW_026972107	XP_063906640.1	choline dehydrogenase activity	-	ko:K00115,ko:K21270	-	6.20827	1.68262e-08							0.0985356	0.998452	0.00689905	0.999312	-0.0916365	0.999892	1.31162	0	0	1.39857	0.727555	0	1.27628	0.974108
LOC135125212	NW_026972107	XP_063906695.1	Belongs to the GMC oxidoreductase family	GO:0002165,GO:0003674,GO:0003824,GO:0006629,GO:0007275,GO:0008150,GO:0008152,GO:0008202,GO:0009791,GO:0009987,GO:0010817,GO:0016491,GO:0032501,GO:0032502,GO:0034754,GO:0042180,GO:0042445,GO:0044237,GO:0044238,GO:0044281,GO:0045455,GO:0048856,GO:0055114,GO:0065007,GO:0065008,GO:0071704,GO:1901360	ko:K00115,ko:K21270	-	5.72043	3.25299e-13	1.47163		0.088724		-1.3829		0.0310785	0.998452	-0.138344	0.992639	-0.169422	0.999892	2.62324	0	0.0440621	2.6577	2.03977	0	2.26528	2.59762
LOC135136826	NW_026972107																				0	0	0	0	0	0	0	0
LOC135125204	NW_026972107	XP_063906682.1	choline dehydrogenase activity	-	ko:K00115,ko:K21270	-	5.22842	7.20168e-08	0.0833288		2.53251		2.44918		0.65399	0.971785	0.407498	0.978897	-0.246493	0.999892	1.13892	0	0	2.15812	1.47463	0.107594	1.54107	1.63391
LOC135136871	NW_026972107	XP_063922436.1	Belongs to the GMC oxidoreductase family	GO:0002165,GO:0003674,GO:0003824,GO:0006629,GO:0007275,GO:0008150,GO:0008152,GO:0008202,GO:0009791,GO:0009987,GO:0010817,GO:0016491,GO:0032501,GO:0032502,GO:0034754,GO:0042180,GO:0042445,GO:0044237,GO:0044238,GO:0044281,GO:0045455,GO:0048856,GO:0055114,GO:0065007,GO:0065008,GO:0071704,GO:1901360	ko:K00115,ko:K21270	-	3.58997	0.000207255	0.0833288		3.39382		3.31049		-0.724897		-0.732698	0.948072	-0.00780126	0.999892	1.06633	0	0	0.641906	0.493691	0.34142	0.603707	0.891633
LOC135131674	NW_026972107	XP_063915935.1	choline dehydrogenase activity	-	ko:K00115,ko:K21270	-	0.274535	0.991909	0.0835531		4.28547		4.20192		2.71439		2.69329		-0.0210916		0	0	0	0.122868	0	0.701478	0.0991036	0.159752
LOC135132524	NW_026972107	XP_063917081.1	choline dehydrogenase activity	-	ko:K00115,ko:K21270	-	6.85046	1.29824e-15	1.47182		0.088724		-1.38309		0.505944	0.972437	1.54244	0.43278	1.03649	0.999892	3.28155	0	0.0877546	4.00169	2.95248	0	9.31807	6.44277
LOC135133363	NW_026972107	XP_063918177.1	choline dehydrogenase activity	-	ko:K00115,ko:K21270	-	-2.1477	0.202538	2.24605		0.0878911		-2.15816		0.24512		1.93643		1.69131		0	0	0.175509	0	0.0941899	0	0.0495518	0.561732
LOC135137069	NW_026972107	XP_063922717.1	choline dehydrogenase activity	-	ko:K00115,ko:K21270	-	0.831529	0.770097	4.72352	0.599155	5.14333		0.419804	0.963657	0.0011865		-1.50175		-1.50293		0.943679	0	0.769034	0.562635	0.305312	1.15049	0.312453	0.0824753
LOC135137148	NW_026972107	XP_063922835.1	choline dehydrogenase activity	-	ko:K00115,ko:K21270	-	-8.84731	0	0.601051	0.961956	2.0284	0.999881	1.42735	0.821342	-2.14955		-0.458215		1.69133		0.0725907	18.0515	28.5123	0	0	74.7667	0.0525803	0.159752
LOC135134223	NW_026972107	XP_063919287.1					1.2884		0.0833288		2.53305		2.44972		-2.14955		-0.458232		1.69131		0.0725907	0	0	0	0	0.233826	0.0495518	0
LOC135125218	NW_026972107	XP_063906709.1	transporter activity. It is involved in the biological process described with transport	GO:0000149,GO:0001505,GO:0001558,GO:0001786,GO:0003008,GO:0003674,GO:0005102,GO:0005488,GO:0005509,GO:0005513,GO:0005515,GO:0005516,GO:0005543,GO:0005544,GO:0005545,GO:0005546,GO:0005575,GO:0005622,GO:0005623,GO:0005737,GO:0005794,GO:0005829,GO:0005886,GO:0006810,GO:0006811,GO:0006820,GO:0006835,GO:0006836,GO:0006865,GO:0006887,GO:0006897,GO:0006906,GO:0006996,GO:0007154,GO:0007267,GO:0007268,GO:…	ko:K15290,ko:K19902,ko:K19905	-	3.26391	0	-0.154764	0.986229	0.753417	0.999881	0.908181	0.833571	0.337468	0.967163	0.423718	0.891531	0.0862501	0.999892	32.3624	3.41358	3.33659	45.4626	23.3337	7.02495	42.9589	30.0435
LOC135125235	NW_026972107	XP_063906742.1	Belongs to the complex I LYR family	GO:0005575,GO:0005622,GO:0005623,GO:0005737,GO:0005739,GO:0006091,GO:0008150,GO:0008152,GO:0009987,GO:0015980,GO:0022900,GO:0022904,GO:0043226,GO:0043227,GO:0043229,GO:0043231,GO:0044237,GO:0044424,GO:0044444,GO:0044464,GO:0045333,GO:0055114	-	-	0.175077	0.953254	0.319987	0.968869	0.157016	0.999881	-0.162971	0.977868	0.561049	0.945425	0.545204	0.910135	-0.0158456	0.999892	5.09632	5.84387	7.11088	7.57261	6.71041	6.30483	7.6768	6.13366
LOC135125228	NW_026972107	XP_063906731.1	DNA binding. It is involved in the biological process described with DNA-templated transcription, initiation	GO:0000428,GO:0000976,GO:0000977,GO:0000978,GO:0000987,GO:0000992,GO:0001003,GO:0001012,GO:0001016,GO:0001031,GO:0001067,GO:0001085,GO:0001091,GO:0001092,GO:0001093,GO:0001098,GO:0001099,GO:0003674,GO:0003676,GO:0003677,GO:0003690,GO:0005488,GO:0005515,GO:0005575,GO:0005622,GO:0005623,GO:0005634,GO:0005654,GO:0005667,GO:0005669,GO:0005694,GO:0005700,GO:0006139,GO:0006351,GO:0006352,GO:0006355,GO:…	ko:K03120	-	-0.170914	0.932514	-0.0660305	0.992746	-0.106264	0.999881	-0.0402334	0.996049	-0.0553534	0.998452	-0.568918	0.910135	-0.513564	0.999892	5.20142	5.05241	5.14701	4.89853	5.22934	4.57909	3.51644	3.23663
LOC135125243	NW_026972107	XP_063906755.1	-	-	-	-	3.89837	0	-0.405557	0.969482	0.674545		1.0801	0.841579	0.749407	0.766786	1.02243	0.446902	0.273024	0.999892	18.5504	1.78955	1.55596	34.9645	7.71068	3.45147	37.0845	8.26242
LOC135125259	NW_026972107	XP_063906774.1					1.87587	6.78523e-05	-1.4131	0.605428	-0.934705	0.999881	0.478391	0.924906	0.310284	0.973093	0.0957516	0.991442	-0.214533	0.999892	82.9673	41.3342	16.637	105.484	102.768	22.2931	88.6634	60.6535
LOC135125269	NW_026972107	XP_063906785.1	Phosphorylase is an important allosteric enzyme in carbohydrate metabolism. Enzymes from different sources differ in their regulatory mechanisms and in their natural substrates. However, all known phosphorylases share catalytic and structural properties	GO:0000166,GO:0000272,GO:0000323,GO:0001666,GO:0001775,GO:0002054,GO:0002060,GO:0002252,GO:0002263,GO:0002274,GO:0002275,GO:0002283,GO:0002366,GO:0002376,GO:0002443,GO:0002444,GO:0002446,GO:0003674,GO:0003824,GO:0004645,GO:0005488,GO:0005515,GO:0005524,GO:0005536,GO:0005575,GO:0005576,GO:0005622,GO:0005623,GO:0005737,GO:0005764,GO:0005766,GO:0005773,GO:0005775,GO:0005783,GO:0005829,GO:0005975,GO:…	ko:K00688	GT35	1.98505	2.03896e-05	-0.260302	0.971194	0.00736495	0.999881	0.267667	0.95723	0.145594	0.996492	0.256984	0.962257	0.111391	0.999892	395.652	170.584	151.235	494.489	829.639	175.452	469.134	805.318
LOC135125280	NW_026972107																				0	0	0	0	0	0	0	0
LOC135125286	NW_026972107	XP_063906805.1	Cleft lip and palate transmembrane protein 1 (CLPTM1)	GO:0002682,GO:0002694,GO:0005575,GO:0005623,GO:0005886,GO:0005887,GO:0007275,GO:0008150,GO:0009897,GO:0009986,GO:0016020,GO:0016021,GO:0031224,GO:0031226,GO:0032501,GO:0032502,GO:0033081,GO:0044425,GO:0044459,GO:0044464,GO:0045580,GO:0045595,GO:0045619,GO:0048856,GO:0050789,GO:0050793,GO:0050794,GO:0050863,GO:0050865,GO:0051239,GO:0051249,GO:0065007,GO:0071944,GO:0098552,GO:1902105,GO:1903706,GO:…	-	-	-0.46159	0.387739	-0.29028	0.966643	-0.610655	0.999881	-0.320375	0.938801	-0.318573	0.968204	-0.500359	0.832848	-0.181786	0.999892	121.741	150.936	127.919	86.6537	88.3326	99.5768	86.2038	82.4076
LOC135137238	NW_026972107	XP_063923118.1	Aldo/keto reductase family	GO:0003674,GO:0003824,GO:0004032,GO:0004033,GO:0005575,GO:0005622,GO:0005623,GO:0005737,GO:0005829,GO:0005886,GO:0005975,GO:0005996,GO:0006006,GO:0006063,GO:0006064,GO:0006081,GO:0006082,GO:0006091,GO:0006732,GO:0006766,GO:0006767,GO:0006790,GO:0006793,GO:0006796,GO:0006807,GO:0007275,GO:0007399,GO:0007417,GO:0007420,GO:0008106,GO:0008150,GO:0008152,GO:0009055,GO:0009056,GO:0009058,GO:0009108,GO:…	ko:K00002,ko:K00011,ko:K00555	-	-1.29111	0.578143	-3.0347		-4.37059		-1.33589		-3.0059		-1.31458		1.69131		0.267829	0.647695	0.0440621	0	0	0	0.0495518	0.164951
LOC135125288	NW_026972107	XP_063906821.1	Aldo/keto reductase family	GO:0007275,GO:0007399,GO:0007417,GO:0007420,GO:0008150,GO:0016319,GO:0032501,GO:0032502,GO:0048513,GO:0048731,GO:0048856,GO:0060322	ko:K00002,ko:K00011,ko:K00555	-	-3.92962	0.00429753	2.68219		2.88626		0.204074								0	0.0464946	0.692397	0	0	0.809072	0	0
LOC135135037	NW_026972107																				0	0	0	0	0	0	0	0
LOC135125300	NW_026972107	XP_063906842.1	Aldo/keto reductase family	GO:0007275,GO:0007399,GO:0007417,GO:0007420,GO:0008150,GO:0016319,GO:0032501,GO:0032502,GO:0048513,GO:0048731,GO:0048856,GO:0060322	ko:K00002,ko:K00011,ko:K00555	-	-2.69264	0.271239	-2.46859		-1.44507		1.02352		2.98534		0.244747		-2.7406		0	0.325462	0.0440621	0.365365	0	0.107594	0	0
LOC135135834	NW_026972107																				0	0	0	0	0	0	0	0
LOC135137466	NW_026972107	XP_063923235.1	Aldo/keto reductase family	GO:0007275,GO:0007399,GO:0007417,GO:0007420,GO:0008150,GO:0016319,GO:0032501,GO:0032502,GO:0048513,GO:0048731,GO:0048856,GO:0060322	ko:K00002,ko:K00011,ko:K00555	-	-1.21076		-0.318346		-1.70131		-1.38297		1.9543		0.247369		-1.70693		0	0.0464946	0.0570076	0.182682	0	0	0	0
LOC135136651	NW_026972107																				0	0	0	0	0	0	0	0
LOC135137544	NW_026972107	XP_063923333.1	Aldo/keto reductase family	GO:0007275,GO:0007399,GO:0007417,GO:0007420,GO:0008150,GO:0016319,GO:0032501,GO:0032502,GO:0048513,GO:0048731,GO:0048856,GO:0060322	ko:K00002,ko:K00011,ko:K00555	-	-8.97221	0	-1.18371	0.840983	-2.91817	0.45586	-1.73446	0.710349							0	28.1793	12.8224	0	0.847709	3.82594	0	0.319504
LOC135125351	NW_026972107	XP_063906927.1	ubiquinol-cytochrome-c reductase activity	GO:0003674,GO:0003824,GO:0005488,GO:0005575,GO:0005622,GO:0005623,GO:0005737,GO:0005739,GO:0005740,GO:0005743,GO:0005746,GO:0005750,GO:0006091,GO:0006119,GO:0006122,GO:0006139,GO:0006163,GO:0006725,GO:0006753,GO:0006793,GO:0006796,GO:0006807,GO:0007275,GO:0007399,GO:0007417,GO:0007420,GO:0008121,GO:0008150,GO:0008152,GO:0009055,GO:0009117,GO:0009123,GO:0009126,GO:0009141,GO:0009144,GO:0009150,GO:…	ko:K00418	-	1.13814	0.0652402	-1.50689	0.555206	-0.254933	0.999881	1.25195	0.748298	-0.666496	0.817743	-1.00295	0.453459	-0.336455	0.999892	67.5208	31.0434	11.5122	44.095	45.6288	26.5867	33.7327	30.5459
LOC135125311	NW_026972107	XP_063906868.1	corticospinal neuron axon guidance through spinal cord	-	-	-	-10.0899	0	1.35383	0.549722	-0.101296	0.999881	-1.45512	0.649188	1.95403		1.93645		-0.017577		0	48.9531	128.148	0.0711626	10.926	46.1391	0.0525803	2.26772
LOC135125335	NW_026972107	XP_063906906.1	Organic solute transporter	GO:0003674,GO:0005215,GO:0005575,GO:0016020,GO:0016021,GO:0031224,GO:0044425	ko:K14360	-	-3.7421	4.40386e-07	1.03398	0.896903	1.71081	0.999881	0.676829	0.916093	1.92845		1.45211		-0.476342		0.0725907	2.29499	5.15804	0.701721	0.211122	7.73235	0.256845	0.329901
LOC135125306	NW_026972107	XP_063906856.1	Thymidylate synthase activity. It is involved in the biological process described with dTMP biosynthetic process	GO:0000082,GO:0000083,GO:0000166,GO:0000278,GO:0000900,GO:0001101,GO:0001501,GO:0001889,GO:0002064,GO:0002065,GO:0002066,GO:0002069,GO:0002070,GO:0003674,GO:0003676,GO:0003723,GO:0003729,GO:0003824,GO:0004799,GO:0005488,GO:0005515,GO:0005542,GO:0005575,GO:0005622,GO:0005623,GO:0005634,GO:0005730,GO:0005737,GO:0005739,GO:0005740,GO:0005743,GO:0005759,GO:0005829,GO:0006082,GO:0006139,GO:0006206,GO:…	ko:K00560	-	-1.95074	0.00883483	-1.1391	0.785133	-0.966459	0.999881	0.172644	0.977868	-1.99218	0.160005	-2.46107	0.0418342	-0.46889	0.999892	14.7657	19.1974	9.1755	2.62366	2.88426	10.1638	2.59099	2.27292
Rassf8	NW_026972107	XP_063906943.1	It is involved in the biological process described with signal transduction	GO:0001654,GO:0005575,GO:0005912,GO:0006403,GO:0006810,GO:0007275,GO:0007423,GO:0008150,GO:0015931,GO:0030054,GO:0032501,GO:0032502,GO:0033036,GO:0033227,GO:0040008,GO:0040014,GO:0040015,GO:0045926,GO:0048513,GO:0048519,GO:0048638,GO:0048640,GO:0048731,GO:0048749,GO:0048856,GO:0050657,GO:0050658,GO:0050789,GO:0050793,GO:0051093,GO:0051179,GO:0051234,GO:0051236,GO:0051239,GO:0051241,GO:0065007,GO:…	ko:K09855	-	0.333251	0.70786	-0.673195	0.899168	0.0530154	0.999881	0.726211	0.847238	0.134577	0.996744	0.027091	0.998576	-0.107486	0.999892	25.7243	25.4122	16.8152	26.8527	23.8505	27.0442	26.5784	26.295
LOC135125362	NW_026972107	XP_063906964.1	Zinc ion binding. It is involved in the biological process described with chromatin modification	GO:0000118,GO:0000228,GO:0000785,GO:0000790,GO:0001558,GO:0003674,GO:0005488,GO:0005515,GO:0005575,GO:0005622,GO:0005623,GO:0005634,GO:0005654,GO:0005694,GO:0006355,GO:0006606,GO:0006810,GO:0006886,GO:0006913,GO:0008104,GO:0008150,GO:0008285,GO:0009889,GO:0009891,GO:0009893,GO:0010468,GO:0010556,GO:0010557,GO:0010604,GO:0010628,GO:0010941,GO:0015031,GO:0015833,GO:0017038,GO:0019219,GO:0019222,GO:…	ko:K19197,ko:K19198	-	0.174277	0.921235	-0.745967	0.903475	-0.0762136	0.999881	0.669753	0.89099	-0.334276	0.978135	-0.0764169	0.995256	0.257859	0.999892	10.9961	10.9894	7.11941	7.86737	8.95808	10.6272	10.5914	8.18965
LOC135137629	NW_026972107	XP_063923443.1	Nuclear protein Es2	GO:0000375,GO:0000377,GO:0000398,GO:0005575,GO:0005622,GO:0005623,GO:0005634,GO:0005681,GO:0006139,GO:0006396,GO:0006397,GO:0006725,GO:0006807,GO:0007275,GO:0007399,GO:0008150,GO:0008152,GO:0008380,GO:0009987,GO:0010467,GO:0016070,GO:0016071,GO:0032501,GO:0032502,GO:0032991,GO:0034641,GO:0043170,GO:0043226,GO:0043227,GO:0043229,GO:0043231,GO:0044237,GO:0044238,GO:0044422,GO:0044424,GO:0044428,GO:…	ko:K13118	-	0.559824	0.55536	-1.05616	0.836281	0.955435	0.999881	2.01159	0.528876	-0.522625	0.923749	-0.516362	0.883162	0.00626262	0.999892	15.6719	8.49681	4.47809	10.898	10.4717	17.021	11.2908	10.0086
LOC135137465	NW_026972107	XP_063923530.1	Belongs to the peptidase C1 family	-	ko:K01363	-	1.61806	0.510617	1.47163		0.088724		-1.3829		-3.0059		-0.0638559		2.94204		0.267829	0	0.0440621	0	0	0	0.154712	0
LOC135137715	NW_026972107	XP_063923531.1	Belongs to the peptidase C1 family	-	ko:K01363	-															0	0	0	0	0	0	0	0
LOC135137788	NW_026972107	XP_063923631.1	FMRFamide related peptide family	GO:0001664,GO:0003674,GO:0005102,GO:0005488,GO:0005515,GO:0006937,GO:0006950,GO:0006970,GO:0006972,GO:0007154,GO:0007165,GO:0007186,GO:0007218,GO:0007610,GO:0007626,GO:0007638,GO:0008150,GO:0009605,GO:0009612,GO:0009628,GO:0009987,GO:0023052,GO:0044057,GO:0046662,GO:0050789,GO:0050794,GO:0050795,GO:0050896,GO:0051239,GO:0051716,GO:0065007,GO:0071855,GO:0090257,GO:2000241	-	-	4.54764	8.82575e-05	2.57423		0.0875318		-2.4867		0.0809003		0.875971		0.795071		0.435544	0	0.132186	0.615783	2.26056	0	1.02644	3.37629
LOC135125376	NW_026972107	XP_063906988.1	Transient receptor potential	-	ko:K04967	-	2.21574	0.00341922	0.797363	0.942551	-1.01893		-1.8163	0.803106	2.13592	0.44374	1.93413	0.453459	-0.201795	0.999892	0.68084	0.837768	1.4802	2.63158	5.66125	0.467652	2.36041	3.96851
LOC135125371	NW_026972107	XP_063906976.1	Belongs to the transient receptor (TC 1.A.4) family	GO:0000041,GO:0001558,GO:0001666,GO:0001932,GO:0001934,GO:0003008,GO:0003674,GO:0003779,GO:0005215,GO:0005216,GO:0005261,GO:0005262,GO:0005488,GO:0005515,GO:0005516,GO:0005575,GO:0005622,GO:0005623,GO:0005737,GO:0005856,GO:0005886,GO:0005887,GO:0005901,GO:0005902,GO:0005938,GO:0006582,GO:0006725,GO:0006810,GO:0006811,GO:0006812,GO:0006816,GO:0006820,GO:0006828,GO:0006836,GO:0006865,GO:0006873,GO:…	ko:K04964,ko:K04967,ko:K04968,ko:K13803	-	2.58831	2.12783e-09	1.45668	0.714391	0.709825	0.999881	-0.746857	0.898241	0.870485	0.58371	1.10499	0.296472	0.234501	0.999892	13.6668	1.9522	5.27379	25.9908	4.44	2.87199	27.2673	4.89133
LOC135125385	NW_026972107	XP_063907001.1	Phosphoric ester hydrolase activity	GO:0000139,GO:0003674,GO:0003824,GO:0004438,GO:0005575,GO:0005622,GO:0005623,GO:0005737,GO:0005768,GO:0005769,GO:0005770,GO:0005794,GO:0005811,GO:0006629,GO:0006644,GO:0006650,GO:0006661,GO:0006793,GO:0006796,GO:0006996,GO:0007033,GO:0007272,GO:0007275,GO:0007399,GO:0007610,GO:0007626,GO:0008150,GO:0008152,GO:0008366,GO:0008610,GO:0008654,GO:0009058,GO:0009653,GO:0009987,GO:0010008,GO:0010720,GO:…	-	-	-0.437251	0.636652	-0.648168	0.906778	-0.215701	0.999881	0.432466	0.919126	-0.277215	0.980246	-0.347656	0.938688	-0.0704413	0.999892	24.9683	27.3551	18.4279	20.1335	17.1789	24.2425	19.7469	16.8689
LOC135125406	NW_026972107	XP_063907049.1	Structural constituent of ribosome. It is involved in the biological process described with translation	GO:0002181,GO:0003674,GO:0003735,GO:0005198,GO:0005575,GO:0005622,GO:0005623,GO:0005737,GO:0005829,GO:0005840,GO:0006412,GO:0006464,GO:0006508,GO:0006511,GO:0006518,GO:0006807,GO:0008150,GO:0008152,GO:0009056,GO:0009057,GO:0009058,GO:0009059,GO:0009987,GO:0010467,GO:0015934,GO:0016567,GO:0019538,GO:0019941,GO:0022625,GO:0022626,GO:0030163,GO:0031386,GO:0032446,GO:0032991,GO:0034641,GO:0034645,GO:…	ko:K02927	-	0.251186	0.844985	-0.737041	0.896529	-0.571688	0.999881	0.165353	0.975828	-0.163581	0.992445	-0.486505	0.859121	-0.322924	0.999892	116.486	112.066	69.6543	97.3053	121.2	76.2578	83.657	67.273
LOC135125391	NW_026972107	XP_063907039.1	activity. It is involved in the biological process described with protein glycosylation	GO:0000003,GO:0000139,GO:0002376,GO:0002520,GO:0003674,GO:0003824,GO:0005575,GO:0005622,GO:0005623,GO:0005634,GO:0005654,GO:0005737,GO:0005783,GO:0005794,GO:0005975,GO:0005996,GO:0006004,GO:0006457,GO:0006464,GO:0006486,GO:0006605,GO:0006807,GO:0006810,GO:0006886,GO:0006928,GO:0006950,GO:0007275,GO:0007399,GO:0007417,GO:0007420,GO:0008104,GO:0008150,GO:0008152,GO:0008417,GO:0009056,GO:0009058,GO:…	ko:K09669,ko:K11257	GT10	0.164679	0.934368	0.233395	0.976443	-0.48084	0.999881	-0.714235	0.874197	0.404619	0.973093	0.799986	0.765436	0.395368	0.999892	5.95485	7.27655	8.68349	8.09004	9.38677	4.99083	9.80778	7.89093
LOC135125390	NW_026972107	XP_063907016.1	Stromal interaction molecule	GO:0000003,GO:0002009,GO:0002020,GO:0002115,GO:0002165,GO:0003674,GO:0005215,GO:0005216,GO:0005217,GO:0005246,GO:0005261,GO:0005262,GO:0005488,GO:0005509,GO:0005513,GO:0005515,GO:0005575,GO:0005622,GO:0005623,GO:0005737,GO:0005783,GO:0005789,GO:0005886,GO:0005887,GO:0005938,GO:0006810,GO:0006811,GO:0006812,GO:0006816,GO:0006873,GO:0006874,GO:0006875,GO:0006937,GO:0006940,GO:0007154,GO:0007165,GO:…	ko:K16059,ko:K18196	-	0.333448	0.522241	-0.0707938	0.992355	-0.167453	0.999881	-0.096659	0.98543	-0.175539	0.989458	-0.29004	0.930792	-0.114502	0.999892	76.6822	55.1837	54.586	67.2806	60.41	48.3503	62.8765	60.6934
LOC135125419	NW_026972107	XP_063907100.1	KIAA1430 homologue	GO:0000003,GO:0000226,GO:0001578,GO:0003006,GO:0003008,GO:0006928,GO:0006996,GO:0007010,GO:0007017,GO:0007275,GO:0007276,GO:0007281,GO:0007283,GO:0007286,GO:0007288,GO:0007291,GO:0007349,GO:0007600,GO:0007605,GO:0008150,GO:0009581,GO:0009582,GO:0009605,GO:0009612,GO:0009628,GO:0009653,GO:0009987,GO:0016043,GO:0019953,GO:0022412,GO:0022414,GO:0022607,GO:0030030,GO:0030031,GO:0030154,GO:0030317,GO:…	-	-	1.93125	0.310076	-2.48124		-0.0315223		2.44972		0.327446		-1.31391		-1.64136		0.145181	0.0929892	0	0.337799	0	0.233826	0.0525803	0.0824753
LOC135125416	NW_026972107	XP_063907061.1	RHS Repeat	GO:0000003,GO:0000122,GO:0000226,GO:0000902,GO:0000904,GO:0001654,GO:0001702,GO:0001708,GO:0001745,GO:0001751,GO:0001754,GO:0001941,GO:0003006,GO:0003008,GO:0003674,GO:0005102,GO:0005488,GO:0005515,GO:0005575,GO:0005576,GO:0005622,GO:0005623,GO:0005634,GO:0005654,GO:0005737,GO:0005783,GO:0005794,GO:0005886,GO:0005887,GO:0005911,GO:0006355,GO:0006357,GO:0006928,GO:0006935,GO:0006996,GO:0007010,GO:…	-	-	2.19276	9.80359e-09	-0.0883705	0.989341	0.68788	0.999881	0.77625	0.815856	-0.394694	0.934808	-0.728723	0.591947	-0.334029	0.999892	367.237	55.0847	53.6625	262.874	217.082	88.6582	222.414	179.607
LOC135138278	NW_026972107	XP_063924621.1																			0	0	0	0	0	0	0	0
LOC135139127	NW_026972107	XP_063925685.1	Acyltransferase family	GO:0007275,GO:0007423,GO:0007444,GO:0008150,GO:0009888,GO:0022416,GO:0032501,GO:0032502,GO:0035220,GO:0035295,GO:0048513,GO:0048731,GO:0048856,GO:0060429	-	-	7.10047	8.77363e-12							1.996	0.490978	2.53224	0.198593	0.536236	0.999892	0.998725	0	0	4.25357	0.633365	0	4.83711	1.13386
LOC135125424	NW_026972107	XP_063907113.1	Acyltransferase family	GO:0007275,GO:0007423,GO:0007444,GO:0008150,GO:0009888,GO:0022416,GO:0032501,GO:0032502,GO:0035220,GO:0035295,GO:0048513,GO:0048731,GO:0048856,GO:0060429	-	-	3.32107	1.57829e-09	1.89547	0.816188	2.85951		0.964035	0.892204	1.29637	0.533206	1.71613	0.204094	0.41976	0.999892	2.60071	0.0929892	0.711543	6.70696	5.4469	1.09458	8.41844	7.54024
LOC135139981	NW_026972107	XP_063926808.1	activity. It is involved in the biological process described with microtubule-based movement	GO:0000003,GO:0000226,GO:0001578,GO:0003008,GO:0003341,GO:0003674,GO:0003774,GO:0003777,GO:0003824,GO:0005488,GO:0005515,GO:0005575,GO:0005622,GO:0005623,GO:0005737,GO:0005856,GO:0005858,GO:0005868,GO:0005875,GO:0005929,GO:0005930,GO:0006810,GO:0006928,GO:0006996,GO:0007010,GO:0007017,GO:0007018,GO:0007600,GO:0007605,GO:0007610,GO:0007617,GO:0007618,GO:0007619,GO:0007626,GO:0007628,GO:0007638,GO:…	ko:K05636,ko:K10414	-	1.04482	0.829494	1.47169		0.088724		-1.38297		0.24512		2.69333		2.44821		0	0	0.0570076	0	0	0	0.105161	0
LOC135137981	NW_026972107	XP_063923894.1	Pyrimidine 5'-nucleotidase (UMPH-1)	GO:0000215,GO:0000287,GO:0000288,GO:0000291,GO:0000956,GO:0002252,GO:0002376,GO:0003674,GO:0003824,GO:0005488,GO:0005575,GO:0005622,GO:0005623,GO:0005737,GO:0005783,GO:0005829,GO:0006139,GO:0006152,GO:0006213,GO:0006401,GO:0006402,GO:0006725,GO:0006753,GO:0006793,GO:0006796,GO:0006807,GO:0006950,GO:0006952,GO:0008150,GO:0008152,GO:0008252,GO:0008253,GO:0009056,GO:0009057,GO:0009058,GO:0009116,GO:…	ko:K01081	-	0.570957	0.407852	-0.0862736	0.991978	0.134648	0.999881	0.220921	0.967665	-0.115565	0.998452	-0.458056	0.913798	-0.342491	0.999892	12.2727	8.44249	7.88726	10.0406	13.031	9.06923	8.55384	11.9627
LOC135125430	NW_026972107	XP_063907124.1	MRVI1 protein	GO:0000003,GO:0000226,GO:0000278,GO:0000323,GO:0000741,GO:0000785,GO:0000922,GO:0001775,GO:0002252,GO:0002263,GO:0002274,GO:0002275,GO:0002283,GO:0002366,GO:0002376,GO:0002443,GO:0002444,GO:0002446,GO:0005575,GO:0005622,GO:0005623,GO:0005634,GO:0005635,GO:0005694,GO:0005737,GO:0005764,GO:0005765,GO:0005766,GO:0005773,GO:0005774,GO:0005783,GO:0005789,GO:0005813,GO:0005815,GO:0005819,GO:0005856,GO:…	-	-	-1.2815	0.00177728	-0.929954	0.807796	0.0388085	0.999881	0.968763	0.778857	0.0935351	0.998452	0.26606	0.972034	0.172525	0.999892	12.4729	41.6214	23.2273	13.2069	27.2931	43.9644	15.4567	25.0482
LOC135125532	NW_026972107	XP_063907275.1	mannose-6-phosphate isomerase	GO:0000032,GO:0003674,GO:0003824,GO:0004476,GO:0005575,GO:0005622,GO:0005623,GO:0005737,GO:0005829,GO:0005975,GO:0005996,GO:0006002,GO:0006013,GO:0006056,GO:0006057,GO:0006082,GO:0006090,GO:0006091,GO:0006096,GO:0006139,GO:0006163,GO:0006164,GO:0006165,GO:0006464,GO:0006486,GO:0006725,GO:0006732,GO:0006733,GO:0006753,GO:0006754,GO:0006757,GO:0006793,GO:0006796,GO:0006807,GO:0008150,GO:0008152,GO:…	ko:K01809	-	0.674428	0.259819	-0.42079	0.95162	0.233997	0.999881	0.654787	0.880438	0.387871	0.951156	0.278903	0.955941	-0.108968	0.999892	30.9908	24.7129	19.7058	44.4849	42.007	29.9204	37.5435	37.942
Rig	NW_026972107	XP_063907174.1	WD40 repeats	GO:0000339,GO:0000340,GO:0000375,GO:0000377,GO:0000387,GO:0000398,GO:0003674,GO:0003676,GO:0003723,GO:0003729,GO:0003730,GO:0005488,GO:0005575,GO:0005622,GO:0005623,GO:0005634,GO:0005654,GO:0005737,GO:0005829,GO:0006139,GO:0006396,GO:0006397,GO:0006417,GO:0006725,GO:0006807,GO:0006810,GO:0006913,GO:0008150,GO:0008152,GO:0008380,GO:0009889,GO:0009987,GO:0010467,GO:0010468,GO:0010556,GO:0010608,GO:…	ko:K13133	-	0.543967	0.197235	-0.265062	0.968138	-0.105651	0.999881	0.159411	0.972569	-0.0778773	0.998452	0.0380223	0.997019	0.115899	0.999892	40.2973	29.7806	26.4886	39.3475	34.2991	28.1388	44.1041	40.8249
LOC135125550	NW_026972107	XP_063907286.1	Endonuclease/Exonuclease/phosphatase family	GO:0003674,GO:0003824,GO:0004620,GO:0004767,GO:0005575,GO:0005623,GO:0005886,GO:0005887,GO:0005901,GO:0006629,GO:0006643,GO:0006644,GO:0006665,GO:0006672,GO:0006684,GO:0006793,GO:0006796,GO:0006807,GO:0007154,GO:0007165,GO:0008081,GO:0008150,GO:0008152,GO:0008610,GO:0009058,GO:0009605,GO:0009612,GO:0009628,GO:0009889,GO:0009891,GO:0009893,GO:0009987,GO:0010556,GO:0010941,GO:0010942,GO:0016020,GO:…	ko:K12351	-	-1.5244	1.84206e-05	-0.0987641	0.989341	-0.986879	0.999881	-0.888115	0.802511	0.00635405	0.998637	0.035134	0.998576	0.0287799	0.999892	12.4755	42.1955	40.2339	11.007	17.5748	21.4866	13.0027	14.9415
LOC135125473	NW_026972107	XP_063907197.1	unfolded protein binding. It is involved in the biological process described with protein folding	GO:0000003,GO:0001894,GO:0001895,GO:0002376,GO:0002474,GO:0002478,GO:0002495,GO:0002504,GO:0002790,GO:0003674,GO:0005102,GO:0005488,GO:0005509,GO:0005515,GO:0005575,GO:0005622,GO:0005623,GO:0005634,GO:0005635,GO:0005737,GO:0005783,GO:0005788,GO:0005789,GO:0005790,GO:0005840,GO:0005886,GO:0006457,GO:0006726,GO:0006807,GO:0006810,GO:0006897,GO:0006898,GO:0006950,GO:0006986,GO:0007154,GO:0007165,GO:…	ko:K08054,ko:K09551	-	-0.294003	0.84421	-1.55182	0.307941	-1.15152	0.999881	0.400298	0.923825	-0.95879	0.496983	-1.02788	0.377932	-0.0690876	0.999892	166.006	196.585	70.6214	64.435	71.4012	90.8787	81.4736	90.4434
LOC135125516	NW_026972107	XP_063907250.1	7 transmembrane receptor (Secretin family)	GO:0001501,GO:0001503,GO:0001649,GO:0001894,GO:0002062,GO:0002076,GO:0003674,GO:0004888,GO:0004930,GO:0004991,GO:0004999,GO:0005488,GO:0005515,GO:0005575,GO:0005622,GO:0005623,GO:0005634,GO:0005737,GO:0005886,GO:0005887,GO:0005903,GO:0006109,GO:0006873,GO:0006874,GO:0006875,GO:0007154,GO:0007165,GO:0007186,GO:0007187,GO:0007188,GO:0007189,GO:0007200,GO:0007204,GO:0007275,GO:0007568,GO:0008150,GO:…	ko:K04585,ko:K04586,ko:K04589	-	1.65891	0.0497514	-0.535502	0.966643	-0.189005		0.346498	0.969858	-1.63387	0.630891	-1.01278	0.831606	0.621087	0.999892	3.8898	0.766209	0.488273	1.00384	0.727555	0.809072	1.56545	1.73198
LOC135125489	NW_026972107	XP_063907222.1	Damaged DNA binding. It is involved in the biological process described with single strand break repair	GO:0000109,GO:0000228,GO:0000722,GO:0000723,GO:0000724,GO:0000725,GO:0000726,GO:0000781,GO:0000784,GO:0000785,GO:0000790,GO:0001666,GO:0003674,GO:0003676,GO:0003677,GO:0003684,GO:0003824,GO:0003909,GO:0005488,GO:0005515,GO:0005575,GO:0005622,GO:0005623,GO:0005634,GO:0005654,GO:0005694,GO:0005730,GO:0006139,GO:0006259,GO:0006266,GO:0006281,GO:0006282,GO:0006283,GO:0006284,GO:0006288,GO:0006289,GO:…	ko:K10803	-	0.265458	0.708866	-0.529768	0.92455	-0.36021	0.999881	0.169558	0.972569	-0.0907402	0.998452	-0.135783	0.989901	-0.0450427	0.999892	22.6354	19.7779	15.0428	20.0674	16.4643	15.4588	19.1192	20.0439
LOC135125446	NW_026972107	XP_063907152.1	activity. It is involved in the biological process described with microtubule-based movement	GO:0000003,GO:0000226,GO:0001578,GO:0003008,GO:0003341,GO:0003674,GO:0003774,GO:0003777,GO:0003824,GO:0005488,GO:0005515,GO:0005575,GO:0005622,GO:0005623,GO:0005737,GO:0005856,GO:0005858,GO:0005868,GO:0005875,GO:0005929,GO:0005930,GO:0006810,GO:0006928,GO:0006996,GO:0007010,GO:0007017,GO:0007018,GO:0007600,GO:0007605,GO:0007610,GO:0007617,GO:0007618,GO:0007619,GO:0007626,GO:0007628,GO:0007638,GO:…	ko:K05636,ko:K10414	-	3.4694	3.467e-07	3.7243	0.518321	3.45216		-0.272138	0.979179	0.0702862	0.998452	0.0319183	0.998576	-0.0383678	0.999892	9.84465	0.0464946	1.34446	11.2057	4.05357	0.986983	10.1347	4.95302
LOC135125564	NW_026972107	XP_063907289.1	cerebral cortex development	GO:0000226,GO:0003674,GO:0005488,GO:0005515,GO:0005575,GO:0005622,GO:0005623,GO:0005737,GO:0005856,GO:0006810,GO:0006996,GO:0007010,GO:0007017,GO:0007097,GO:0007275,GO:0007399,GO:0007417,GO:0007420,GO:0008150,GO:0008283,GO:0009987,GO:0015630,GO:0016043,GO:0019904,GO:0021537,GO:0021543,GO:0021846,GO:0021987,GO:0022008,GO:0022027,GO:0030154,GO:0030900,GO:0032501,GO:0032502,GO:0032886,GO:0043226,GO:…	ko:K14281,ko:K14283	-	0.672767	0.922144	0.0833288		2.53305		2.44972		1.95403		1.93643		-0.0175946		0	0	0	0.0711626	0.0941899	0.233826	0.0495518	0
LOC135125466	NW_026972107	XP_063907184.1	Regulator of deubiquitinating complexes. Activates deubiquitination by increasing the catalytic turnover without increasing the affinity of deubiquitinating enzymes for the substrate (By similarity)	GO:0000003,GO:0000724,GO:0000725,GO:0001501,GO:0003006,GO:0003674,GO:0003824,GO:0005488,GO:0005515,GO:0005575,GO:0005622,GO:0005623,GO:0005634,GO:0005654,GO:0006139,GO:0006259,GO:0006281,GO:0006302,GO:0006310,GO:0006464,GO:0006508,GO:0006725,GO:0006807,GO:0006950,GO:0006974,GO:0007275,GO:0007276,GO:0007283,GO:0007338,GO:0007548,GO:0008150,GO:0008152,GO:0008233,GO:0008234,GO:0008284,GO:0008406,GO:…	ko:K15361	-	-0.285132	0.766185	0.2746	0.969464	-0.200604	0.999881	-0.475204	0.914866	-0.209021	0.990299	-0.0137542	0.998576	0.195267	0.999892	19.1862	18.2414	23.267	16.4474	14.6062	16.0671	17.9977	16.3124
LOC135125505	NW_026972107	XP_063907239.1	heme binding. It is involved in the biological process described with oxidation-reduction process	GO:0002118,GO:0003674,GO:0003824,GO:0004497,GO:0005575,GO:0005622,GO:0005623,GO:0005737,GO:0005783,GO:0005789,GO:0006082,GO:0006091,GO:0006629,GO:0006631,GO:0006805,GO:0006950,GO:0006952,GO:0007610,GO:0008150,GO:0008152,GO:0009055,GO:0009266,GO:0009404,GO:0009410,GO:0009605,GO:0009607,GO:0009617,GO:0009628,GO:0009636,GO:0009987,GO:0010033,GO:0010243,GO:0012505,GO:0014070,GO:0014074,GO:0016020,GO:…	ko:K14999,ko:K15003	-	-2.78983	0.0148196	1.78941		1.71415		-0.0752583		-0.440638		-2.1473		-1.70666		0.0725907	0.220835	0.690245	0.0711626	0.0941899	0.537969	0	0
LOC135140825	NW_026972107	XP_063927997.1																			0	0	0	0	0	0	0	0
LOC135141550	NW_026972107	XP_063929252.1																			0	0	0	0	0	0	0	0
LOC135138063	NW_026972107	XP_063924017.1					8.17344	7.49266e-14	-3.34778		-3.34469		0.00309237		0.0192374		-0.211558		-0.230795		0.585715	0.384921	0	0.520481	0.935454	0	0.312453	0.324703
LOC135138141	NW_026972107	XP_063924132.1					8.64403	2.47313e-14	-3.34778		-3.34469		0.00309237		0.863715		-0.0638383		-0.927553		0.267829	0.384921	0	0.337799	0.584659	0	0.157741	0
LOC135138218	NW_026972107	XP_063924247.1					5.96028	0.000115661							-0.441468		-0.458866		-0.017398		0.195238	0	0	0.0517055	0	0	0.0525803	0
LOC135138482	NW_026972107	XP_063924559.1					6.04027	1.15866e-05													0	0	0	0	0	0	0	0
LOC135138397	NW_026972107	XP_063924472.1					10.8193	3.75186e-15	-2.91693		-5.28226		-2.36533		5.76597	0.624674	6.63813	0.384466	0.872165	0.999892	0	1.32957	0.175509	1.72647	0.516433	0	2.42223	0.164951
LOC135138307	NW_026972107	XP_063924363.1					5.46096	1.00147e-05	1.47164		0.088724		-1.38292		1.9543		0.247369		-1.70693		0	0	0.0462269	0.182682	0.18838	0	0	0
LOC135138570	NW_026972107	XP_063924647.1					3.21946	0.0834306													0	0	0	0	0	0	0	0
LOC135138656	NW_026972107	XP_063924721.1					-6.39394	2.30293e-06	0.0833288		2.53305		2.44972								0	0	0	0	0	0.233826	0	0
LOC135138730	NW_026972107	XP_063924827.1					8.01747	1.13826e-09							-2.14955		-2.1473		0.00224838		0.0725907	0	0	0	0	0	0	0
LOC135138811	NW_026972107	XP_063924934.1					7.5064	1.2524e-08													0	0	0	0	0	0	0	0
LOC135138907	NW_026972107	XP_063925044.1					13.1022	0							0.815639		0.792906		-0.0227336		0.0725907	0	0	0.234388	0	0	0.258931	0
LOC135138986	NW_026972107	XP_063925152.1					12.434	0							2.71421		1.93643		-0.777772		0	0	0	0.103411	0	0	0.0495518	0
LOC135139074	NW_026972107	XP_063925266.1					10.5043	0	-1.70708		-1.70169		0.00539515		0.24512		1.93645		1.69133		0	0.0925278	0	0	0	0	0.0525803	0
LOC135139152	NW_026972107	XP_063925376.1					12.9983	0							-0.0832102		-3.0435		-2.96029		0.390477	0	0	0.286093	0.116932	0	0	0.164951
LOC135142251	NW_026972107	XP_063930341.1					7.03195	1.09631e-07													0	0	0	0	0	0	0	0
LOC135139235	NW_026972107	XP_063925501.1					4.49468	0.000814902	-1.70671		-1.70131		0.00539515		1.95385		1.93645		-0.017398		0	0.0464946	0	0.0517055	0.0941899	0	0.0525803	0
LOC135139400	NW_026972107	XP_063925723.1					4.73373	0.00177332							3.17886		4.45014		1.27128		0	0	0	0.155116	0.587881	0	0.402471	0.484455
LOC135139315	NW_026972107	XP_063925619.1					4.18562	0.00808015													0	0	0	0	0	0	0	0
LOC135139484	NW_026972107	XP_063925841.1					10.4599	1.29824e-15							-1.07037		-3.53765		-2.46729		0.463067	0	0	0.234388	0.116932	0	0	0.324703
LOC135139560	NW_026972107																				0	0	0	0	0	0	0	0
LOC135125576	NW_026972107	XP_063907295.1	Protein of unknown function (DUF2870)	GO:0000902,GO:0001655,GO:0001822,GO:0003008,GO:0003352,GO:0005575,GO:0005622,GO:0005623,GO:0005737,GO:0005829,GO:0006996,GO:0007275,GO:0007368,GO:0007389,GO:0008150,GO:0009653,GO:0009799,GO:0009855,GO:0009887,GO:0009987,GO:0016043,GO:0022607,GO:0030030,GO:0030031,GO:0032501,GO:0032502,GO:0032879,GO:0032886,GO:0032989,GO:0032990,GO:0044085,GO:0044424,GO:0044444,GO:0044458,GO:0044464,GO:0044782,GO:…	-	-	1.36513	0.470845	-0.318314		1.60325		1.92156		-0.372146		-2.45056		-2.07841		0.362954	0.0464946	0.0574716	0.436527	0	0.215188	0.0525803	0.247426
LOC135143134	NW_026972107	XP_063931357.1					2.30256	0.207045	0.0833288		4.31858		4.23525		-2.7082		-3.69209		-0.983891		1.86482	0	0	0	0	0.556608	0.105161	0
LOC135139620	NW_026972107	XP_063926026.1					-2.98666	0.0191688	0.0676885		0.828872		0.761183		-0.441289		-2.14795		-1.70666		0.195238	0.139022	0.16117	0.0711626	0	0.34142	0	0.649405
LOC135125596	NW_026972107	XP_063907307.1	Belongs to the major facilitator superfamily. Sugar transporter (TC 2.A.1.1) family	-	ko:K08145	-	-2.42382	1.21201e-07	0.362178	0.966643	0.113681	0.999881	-0.248497	0.966348	0.132408	0.998452	0.0342966	0.998576	-0.098111	0.999892	2.86854	11.7512	15.8047	3.78172	2.65361	13.1891	2.64446	3.3451
LOC135125606	NW_026972107	XP_063907319.1	Belongs to the major facilitator superfamily. Sugar transporter (TC 2.A.1.1) family	-	ko:K08145	-	-2.8958	7.64148e-09	0.711575	0.904752	1.81084	0.747898	1.09926	0.757652	0.161784	0.998452	1.25621	0.64033	1.09443	0.999892	3.0913	17.9237	30.0782	3.46608	11.4622	62.9534	6.76566	13.0408
LOC135139717	NW_026972107	XP_063926137.1	Belongs to the major facilitator superfamily. Sugar transporter (TC 2.A.1.1) family	-	ko:K08145	-	-3.76848	0.00483106	4.31561		4.31858		0.00297415								0	0	0.572871	0	0	0.556608	0	0.159752
LOC135125639	NW_026972107	XP_063907363.1	Zinc finger, C2H2 type	GO:0000976,GO:0000977,GO:0000978,GO:0000981,GO:0000982,GO:0000987,GO:0001012,GO:0001067,GO:0001077,GO:0001228,GO:0003674,GO:0003676,GO:0003677,GO:0003682,GO:0003690,GO:0003700,GO:0005488,GO:0005575,GO:0005622,GO:0005623,GO:0005634,GO:0005654,GO:0006139,GO:0006351,GO:0006355,GO:0006357,GO:0006359,GO:0006366,GO:0006383,GO:0006725,GO:0006807,GO:0008150,GO:0008152,GO:0008284,GO:0009058,GO:0009059,GO:…	ko:K20828	-	-0.507691	0.381838	-0.0330011	0.99529	0.440496	0.999881	0.473497	0.914666	-0.423559	0.96109	0.0429112	0.998576	0.46647	0.999892	12.6181	13.9633	14.4991	8.51017	10.4261	19.0653	12.1166	11.9107
LOC135125661	NW_026972107	XP_063907384.1	Stores iron in a soluble, non-toxic, readily available form. Important for iron homeostasis. Iron is taken up in the ferrous form and deposited as ferric hydroxides after oxidation	GO:0003674,GO:0005488,GO:0005506,GO:0005575,GO:0005622,GO:0005623,GO:0005737,GO:0006873,GO:0006875,GO:0006879,GO:0006880,GO:0006950,GO:0007154,GO:0008150,GO:0009267,GO:0009605,GO:0009987,GO:0009991,GO:0010106,GO:0019725,GO:0030003,GO:0031667,GO:0031668,GO:0031669,GO:0033554,GO:0042592,GO:0042594,GO:0043167,GO:0043169,GO:0044424,GO:0044464,GO:0046872,GO:0046914,GO:0046916,GO:0048878,GO:0050801,GO:…	ko:K00522	-	-2.79962	0.242973	1.19452		2.13854		0.944021		3.61194		0.246592		-3.36535		0	0.0464946	0.191823	0.213488	0	0.322782	0	0
LOC135125649	NW_026972107	XP_063907375.1	Stores iron in a soluble, non-toxic, readily available form. Important for iron homeostasis. Iron is taken up in the ferrous form and deposited as ferric hydroxides after oxidation	GO:0003674,GO:0005488,GO:0005506,GO:0005575,GO:0005622,GO:0005623,GO:0005737,GO:0006873,GO:0006875,GO:0006879,GO:0006880,GO:0006950,GO:0007154,GO:0008150,GO:0009267,GO:0009605,GO:0009987,GO:0009991,GO:0010106,GO:0019725,GO:0030003,GO:0031667,GO:0031668,GO:0031669,GO:0033554,GO:0042592,GO:0042594,GO:0043167,GO:0043169,GO:0044424,GO:0044464,GO:0046872,GO:0046914,GO:0046916,GO:0048878,GO:0050801,GO:…	ko:K00522	-	0.754804	0.517313	1.46407	0.773012	2.92732	0.533901	1.46325	0.771531	0.377909	0.957416	0.342495	0.934362	-0.0354148	0.999892	31.1533	6.69823	19.8393	43.8259	32.9644	50.5115	38.6885	33.9898
LOC135125613	NW_026972107	XP_063907336.1	actin filament polymerization	GO:0005575,GO:0005622,GO:0005623,GO:0005737,GO:0005829,GO:0005856,GO:0005886,GO:0006996,GO:0007010,GO:0007015,GO:0007275,GO:0007368,GO:0007389,GO:0007507,GO:0008150,GO:0008154,GO:0009799,GO:0009855,GO:0009987,GO:0015629,GO:0016020,GO:0016043,GO:0022607,GO:0030029,GO:0030030,GO:0030036,GO:0030041,GO:0032501,GO:0032502,GO:0034622,GO:0043226,GO:0043228,GO:0043229,GO:0043232,GO:0043933,GO:0044085,GO:…	-	-	-0.606937	0.183362	0.585583	0.911626	0.373685	0.999881	-0.211898	0.963657	0.188623	0.991047	0.29976	0.942943	0.111138	0.999892	25.1986	32.6595	51.069	29.3569	34.338	43.4281	30.5776	35.5167
Wupa	NW_026972107	XP_063907444.1	Troponin	GO:0000003,GO:0000166,GO:0000280,GO:0000287,GO:0001568,GO:0001570,GO:0001944,GO:0001976,GO:0001980,GO:0003007,GO:0003008,GO:0003009,GO:0003012,GO:0003013,GO:0003015,GO:0003073,GO:0003205,GO:0003206,GO:0003208,GO:0003229,GO:0003231,GO:0003674,GO:0003779,GO:0003824,GO:0005246,GO:0005488,GO:0005515,GO:0005524,GO:0005575,GO:0005622,GO:0005623,GO:0005737,GO:0005829,GO:0005856,GO:0005861,GO:0005862,GO:…	ko:K10371,ko:K12043,ko:K12044	-	4.03117	1.31859e-14	0.735973	0.928278	1.24485	0.999881	0.508874	0.930445	0.463336	0.9246	0.469532	0.881273	0.00619554	0.999892	4979.62	234.528	419.369	7531.57	5958.43	560.827	6892.46	6776.34
LOC135143964	NW_026972107	XP_063932291.1					1.69288	0.347596	2.16603		0.088724		-2.07731		0.864366		-3.003		-3.86736		0.145181	0	0.144762	0.337799	0.305312	0	0	0.159752
LOC135125741	NW_026972107	XP_063907473.1	Tetraspanin family	GO:0001775,GO:0002009,GO:0002011,GO:0002376,GO:0003674,GO:0005102,GO:0005178,GO:0005488,GO:0005515,GO:0005575,GO:0005576,GO:0005604,GO:0005622,GO:0005623,GO:0005737,GO:0005829,GO:0005886,GO:0005887,GO:0006928,GO:0006950,GO:0007044,GO:0007154,GO:0007155,GO:0007165,GO:0007166,GO:0008150,GO:0008283,GO:0009611,GO:0009653,GO:0009888,GO:0009986,GO:0009987,GO:0016020,GO:0016021,GO:0016043,GO:0016477,GO:…	ko:K06537,ko:K17352	-	-0.686886	0.334248	0.307353	0.970822	0.48781	0.999881	0.180456	0.975554	0.535602	0.908314	0.147602	0.989923	-0.388	0.999892	17.0136	28.0332	35.7362	28.6746	25.9579	38.8075	18.9337	21.8272
LOC135125724	NW_026972107	XP_063907456.1	phosphatidylinositol-3,4,5-trisphosphate binding. It is involved in the biological process described with mitotic nuclear division	GO:0000045,GO:0000278,GO:0000281,GO:0000910,GO:0001505,GO:0001666,GO:0001726,GO:0001845,GO:0001932,GO:0001934,GO:0001956,GO:0003674,GO:0005488,GO:0005515,GO:0005543,GO:0005545,GO:0005546,GO:0005547,GO:0005575,GO:0005576,GO:0005615,GO:0005622,GO:0005623,GO:0005737,GO:0005768,GO:0005794,GO:0005802,GO:0005829,GO:0005886,GO:0005938,GO:0006810,GO:0006886,GO:0006897,GO:0006898,GO:0006906,GO:0006907,GO:…	ko:K17923	-	-0.706629	0.114531	-0.630419	0.91312	0.11966	0.999881	0.750079	0.849267	-0.441548	0.937566	-0.224147	0.972729	0.217401	0.999892	34.2699	54.7668	36.9014	23.5495	27.4915	60.9125	29.8168	31.2525
LOC135125731	NW_026972107	XP_063907462.1	Transmembrane protein 237	-	-	-	5.21938	1.32882e-11	-0.318218		0.742476		1.06069		0.165663	0.998452	0.243985	0.989901	0.0783211	0.999892	3.37667	0.0464946	0.0877546	4.00025	1.10109	0.107594	4.0118	1.53064
LOC135125764	NW_026972107	XP_063907508.1	sequence-specific DNA binding. It is involved in the biological process described with regulation of transcription, DNA-templated	GO:0000122,GO:0000981,GO:0001227,GO:0002064,GO:0002065,GO:0002066,GO:0002067,GO:0003674,GO:0003676,GO:0003677,GO:0003700,GO:0005488,GO:0005575,GO:0005622,GO:0005623,GO:0005634,GO:0006355,GO:0006357,GO:0007275,GO:0008150,GO:0009888,GO:0009889,GO:0009890,GO:0009891,GO:0009892,GO:0009893,GO:0009987,GO:0010453,GO:0010454,GO:0010455,GO:0010468,GO:0010556,GO:0010557,GO:0010558,GO:0010604,GO:0010605,GO:…	ko:K09442	-	2.02541	1.2718e-05	0.50261	0.936768	1.00518	0.999881	0.502565	0.913275	1.17435	0.420616	1.29104	0.258721	0.116687	0.999892	56.5121	30.6247	45.8432	154.583	164.61	62.03	137.255	190.315
LOC135125787	NW_026972107	XP_063907551.1	-	-	ko:K14000	-	7.51368	0	-1.27935	0.823137	1.12663		2.40598	0.504463	2.33122	0.0371449	2.24636	0.0546406	-0.0848593	0.999892	44.4847	2.71271	1.07594	285.382	177.186	5.35089	210.153	136.356
LOC135125800	NW_026972107	XP_063907563.1	Ring finger domain	-	ko:K10642,ko:K15712	-	-1.7536	2.67837e-07	-0.0670506	0.992746	-0.170013	0.999881	-0.102963	0.98782	0.338156	0.965323	0.132259	0.989923	-0.205896	0.999892	79.9439	318.555	313.31	109.294	116.805	288.207	88.7395	77.1285
Cnir	NW_026972107	XP_063907597.1	Cornichon protein	GO:0001664,GO:0003674,GO:0005102,GO:0005126,GO:0005488,GO:0005515,GO:0005575,GO:0005622,GO:0005623,GO:0005737,GO:0005783,GO:0005793,GO:0006810,GO:0006888,GO:0008150,GO:0012505,GO:0016192,GO:0031730,GO:0042379,GO:0043226,GO:0043227,GO:0043229,GO:0043231,GO:0044424,GO:0044444,GO:0044464,GO:0046907,GO:0048020,GO:0048193,GO:0051179,GO:0051234,GO:0051641,GO:0051649	ko:K20368	-	1.16277	0.0664028	0.10969	0.992355	-0.77865		-0.888341	0.894553	-0.271076	0.991047	0.0039736	0.999489	0.27505	0.999892	4.05751	1.95312	1.92226	3.30772	3.25779	1.00562	4.06454	3.6542
LOC135125807	NW_026972107	XP_063907581.1	Translation elongation factor activity. It is involved in the biological process described with translational elongation	GO:0003674,GO:0003676,GO:0003723,GO:0003746,GO:0003824,GO:0004364,GO:0005488,GO:0005575,GO:0005622,GO:0005623,GO:0005634,GO:0005737,GO:0005853,GO:0006412,GO:0006414,GO:0006518,GO:0006575,GO:0006749,GO:0006790,GO:0006807,GO:0008135,GO:0008150,GO:0008152,GO:0009058,GO:0009059,GO:0009987,GO:0010467,GO:0016740,GO:0016765,GO:0019538,GO:0032991,GO:0034641,GO:0034645,GO:0043043,GO:0043170,GO:0043226,GO:…	ko:K03233	-	-0.0819447	0.990263	1.02878	0.859783	-0.0796477	0.999881	-1.10843	0.81222	0.0760213	0.998452	0.185835	0.983234	0.109814	0.999892	742.493	526.294	1115.62	837.689	1069.35	504.154	841.712	870.411
LOC135125831	NW_026972107	XP_063907618.1	sulfuric ester hydrolase activity. It is involved in the biological process described with metabolic process	-	ko:K01135	-	-1.27503	0.171579	0.575164	0.945489	-0.108464	0.999881	-0.683627	0.913275	0.148796	0.998452	0.0968284	0.995256	-0.0519672	0.999892	3.2265	4.25239	6.51348	4.45354	2.8907	3.77002	3.57994	1.21114
LOC135125840	NW_026972107	XP_063907631.1	translation initiation factor activity. It is involved in the biological process described with translational initiation	GO:0000313,GO:0000315,GO:0003674,GO:0003735,GO:0005198,GO:0005575,GO:0005622,GO:0005623,GO:0005737,GO:0005739,GO:0005740,GO:0005743,GO:0005759,GO:0005761,GO:0005762,GO:0005840,GO:0006412,GO:0006414,GO:0006415,GO:0006518,GO:0006807,GO:0008150,GO:0008152,GO:0009058,GO:0009059,GO:0009987,GO:0010467,GO:0015934,GO:0016020,GO:0016043,GO:0019538,GO:0019866,GO:0022411,GO:0031090,GO:0031966,GO:0031967,GO:…	ko:K17430	-	0.655641	0.316059	0.25083	0.975123	0.404072	0.999881	0.153241	0.979144	0.204574	0.991942	0.133657	0.990052	-0.070917	0.999892	9.81713	5.88085	7.45057	10.0837	10.9101	7.82978	11.0815	11.2516
LOC135125823	NW_026972107	XP_063907605.1	Leucine-zipper-like transcriptional regulator	GO:0003008,GO:0007600,GO:0008150,GO:0019233,GO:0032501,GO:0050877	-	-	0.100953	0.986612	-0.143863	0.984995	0.170934	0.999881	0.314797	0.940753	-0.317677	0.970998	-0.495101	0.855545	-0.177424	0.999892	20.8182	16.7667	14.6894	16.6654	16.7792	17.8487	14.655	16.4878
LOC135139801	NW_026972107																				0	0	0	0	0	0	0	0
LOC135139862	NW_026972107	XP_063926314.1	-	GO:0001664,GO:0002165,GO:0003674,GO:0005102,GO:0005179,GO:0005184,GO:0005488,GO:0005515,GO:0005575,GO:0005576,GO:0005615,GO:0007154,GO:0007165,GO:0007186,GO:0007218,GO:0007275,GO:0007556,GO:0007557,GO:0008150,GO:0009791,GO:0009889,GO:0009890,GO:0009892,GO:0009966,GO:0009987,GO:0010469,GO:0010646,GO:0010817,GO:0019216,GO:0019222,GO:0019747,GO:0023051,GO:0023052,GO:0030545,GO:0031323,GO:0031324,GO:…	-	-	1.53103	0.0230114	-0.658473	0.928278	0.723502	0.999881	1.38198	0.727696	0.0613221	0.998452	0.449934	0.929984	0.388612	0.999892	11.1238	5.51597	3.59199	13.1707	1.3414	9.37761	15.6035	5.88554
LOC135125872	NW_026972107	XP_063907680.1	Belongs to the cytochrome b5 family	-	-	-	-1.91307	0.0226738	-0.767273	0.927328	-0.418152	0.999881	0.349121	0.962628	1.22687	0.901905	-0.0346566	0.998576	-1.26152	0.999892	1.64705	3.68891	2.37256	4.46613	23.4123	2.92791	1.70924	2.20084
LOC135125847	NW_026972107	XP_063907643.1	Rab geranylgeranyltransferase activity. It is involved in the biological process described with intracellular protein transport	GO:0000922,GO:0001505,GO:0001568,GO:0001944,GO:0003008,GO:0003674,GO:0003824,GO:0004659,GO:0004661,GO:0004663,GO:0005488,GO:0005515,GO:0005575,GO:0005622,GO:0005623,GO:0005634,GO:0005654,GO:0005737,GO:0005818,GO:0005819,GO:0005829,GO:0005856,GO:0005968,GO:0006464,GO:0006605,GO:0006612,GO:0006807,GO:0006810,GO:0006836,GO:0006886,GO:0007154,GO:0007267,GO:0007268,GO:0007269,GO:0007275,GO:0007600,GO:…	-	-	-0.289314	0.732247	0.00414582	0.99969	-0.394943	0.999881	-0.399089	0.923776	-0.604003	0.817677	-0.637887	0.72266	-0.0338833	0.999892	47.7391	41.9674	43.4433	32.0595	30.4273	31.5818	30.6108	31.265
LOC135125866	NW_026972107	XP_063907666.1	Ubiquitin-like protein involved in autophagic vesicle formation	GO:0000045,GO:0000272,GO:0000407,GO:0000422,GO:0002165,GO:0003674,GO:0003824,GO:0005575,GO:0005622,GO:0005623,GO:0005737,GO:0005773,GO:0005776,GO:0005829,GO:0005975,GO:0005976,GO:0005977,GO:0005980,GO:0006073,GO:0006091,GO:0006112,GO:0006464,GO:0006497,GO:0006501,GO:0006807,GO:0006914,GO:0006950,GO:0006996,GO:0007005,GO:0007033,GO:0007154,GO:0007275,GO:0007552,GO:0007568,GO:0008150,GO:0008152,GO:…	ko:K08336	-	0.500462	0.617681	-1.25122	0.709118	0.315314	0.999881	1.56653	0.667702	-0.279683	0.991047	-0.522013	0.926472	-0.24233	0.999892	9.1313	6.77426	3.06714	5.93155	6.09334	8.70917	6.53036	4.92182
LOC135125856	NW_026972107	XP_063907655.1	Zinc ion binding	GO:0003674,GO:0005488,GO:0005515,GO:0005575,GO:0005622,GO:0005623,GO:0005634,GO:0005737,GO:0005783,GO:0006508,GO:0006511,GO:0006605,GO:0006612,GO:0006613,GO:0006614,GO:0006616,GO:0006807,GO:0006810,GO:0006886,GO:0006950,GO:0008104,GO:0008150,GO:0008152,GO:0009056,GO:0009057,GO:0009966,GO:0009987,GO:0010033,GO:0010498,GO:0010646,GO:0012505,GO:0015031,GO:0015833,GO:0016020,GO:0019538,GO:0019941,GO:…	-	-	0.467729	0.613101	-0.159014	0.985033	0.161124	0.999881	0.320137	0.950409	-0.277998	0.989458	-0.635031	0.866056	-0.357033	0.999892	10.4655	6.11729	6.24239	6.77794	3.92034	7.7781	6.67047	5.24133
LOC135125881	NW_026972107	XP_063907692.1	Phosphoribosylformylglycinamidine synthase activity. It is involved in the biological process described with 'de novo' IMP biosynthetic process	GO:0003674,GO:0003824,GO:0004642,GO:0005575,GO:0005622,GO:0005623,GO:0005737,GO:0005829,GO:0006082,GO:0006139,GO:0006163,GO:0006164,GO:0006188,GO:0006189,GO:0006520,GO:0006541,GO:0006725,GO:0006753,GO:0006793,GO:0006796,GO:0006807,GO:0008150,GO:0008152,GO:0009058,GO:0009064,GO:0009117,GO:0009123,GO:0009124,GO:0009126,GO:0009127,GO:0009150,GO:0009152,GO:0009156,GO:0009161,GO:0009165,GO:0009167,GO:…	ko:K01952	-	-1.63432	0.00233171	0.347832	0.962183	0.858429	0.999881	0.510597	0.910584	0.220269	0.991047	0.92361	0.631726	0.703341	0.999892	83.7209	109.505	147.191	62.5339	306.587	204.626	157.932	606.891
LOC135125897	NW_026972107	XP_063907736.1	VPS10	GO:0000139,GO:0001540,GO:0001932,GO:0001933,GO:0003674,GO:0004888,GO:0005041,GO:0005488,GO:0005515,GO:0005575,GO:0005576,GO:0005615,GO:0005622,GO:0005623,GO:0005634,GO:0005635,GO:0005641,GO:0005737,GO:0005768,GO:0005769,GO:0005770,GO:0005771,GO:0005783,GO:0005794,GO:0005795,GO:0005802,GO:0005886,GO:0005887,GO:0006469,GO:0006605,GO:0006622,GO:0006623,GO:0006807,GO:0006810,GO:0006886,GO:0006892,GO:…	-	-	-1.84648	0.00562437	0.118912	0.991322	-0.990772	0.999881	-1.10968	0.837492	-0.145104	0.998452	0.692009	0.898384	0.837113	0.999892	19.5644	23.5848	26.7508	18.0995	92.3164	12.2267	31.7708	56.2311
LOC135125909	NW_026972107	XP_063907748.1	VPS10	GO:0000139,GO:0001540,GO:0001932,GO:0001933,GO:0003674,GO:0004888,GO:0005041,GO:0005488,GO:0005515,GO:0005575,GO:0005576,GO:0005615,GO:0005622,GO:0005623,GO:0005634,GO:0005635,GO:0005641,GO:0005737,GO:0005768,GO:0005769,GO:0005770,GO:0005771,GO:0005783,GO:0005794,GO:0005795,GO:0005802,GO:0005886,GO:0005887,GO:0006469,GO:0006605,GO:0006622,GO:0006623,GO:0006807,GO:0006810,GO:0006886,GO:0006892,GO:…	-	-	-2.33819	0.000405947	1.14946	0.741102	1.70103	0.869139	0.551575	0.91049	-0.192708	0.996744	0.812602	0.846676	1.00531	0.999892	14.5254	19.2658	45.0495	13.7942	122.653	64.5783	25.0255	109.965
LOC135125916	NW_026972107	XP_063907761.1	VPS10	GO:0000139,GO:0001540,GO:0001932,GO:0001933,GO:0003674,GO:0004888,GO:0005041,GO:0005488,GO:0005515,GO:0005575,GO:0005576,GO:0005615,GO:0005622,GO:0005623,GO:0005634,GO:0005635,GO:0005641,GO:0005737,GO:0005768,GO:0005769,GO:0005770,GO:0005771,GO:0005783,GO:0005794,GO:0005795,GO:0005802,GO:0005886,GO:0005887,GO:0006469,GO:0006605,GO:0006622,GO:0006623,GO:0006807,GO:0006810,GO:0006886,GO:0006892,GO:…	-	-	3.75599	0	0.642229	0.928796	0.0553312	0.999881	-0.586898	0.914866	-0.486489	0.892181	-0.513931	0.8197	-0.0274422	0.999892	84.9554	5.34412	8.66506	53.4051	73.1099	5.43984	60.1319	81.7842
LOC135125888	NW_026972107	XP_063907705.1	VPS10	GO:0000139,GO:0001540,GO:0001932,GO:0001933,GO:0003674,GO:0004888,GO:0005041,GO:0005488,GO:0005515,GO:0005575,GO:0005576,GO:0005615,GO:0005622,GO:0005623,GO:0005634,GO:0005635,GO:0005641,GO:0005737,GO:0005768,GO:0005769,GO:0005770,GO:0005771,GO:0005783,GO:0005794,GO:0005795,GO:0005802,GO:0005886,GO:0005887,GO:0006469,GO:0006605,GO:0006622,GO:0006623,GO:0006807,GO:0006810,GO:0006886,GO:0006892,GO:…	-	-	-1.91991	2.49641e-07	0.269055	0.976443	0.0724064	0.999881	-0.196649	0.977082	-0.130202	0.996492	-0.158203	0.984182	-0.0280008	0.999892	297.856	807.187	1014.12	243.491	247.599	863.808	267.735	260.408
LOC135125923	NW_026972107	XP_063907774.1	ankyrin repeats	GO:0000278,GO:0000902,GO:0003674,GO:0005488,GO:0005515,GO:0005575,GO:0005622,GO:0005623,GO:0005634,GO:0005635,GO:0005737,GO:0005783,GO:0005789,GO:0006996,GO:0006997,GO:0006998,GO:0007049,GO:0007084,GO:0007275,GO:0007399,GO:0007417,GO:0008150,GO:0009653,GO:0009892,GO:0009893,GO:0009987,GO:0010256,GO:0010562,GO:0010563,GO:0010604,GO:0010921,GO:0010941,GO:0012505,GO:0016020,GO:0016021,GO:0016043,GO:…	ko:K21412	-	-0.753365	0.0228735	0.000984204	0.999886	-0.619703	0.999881	-0.620687	0.877517	0.0328513	0.998452	0.0469728	0.996682	0.0141215	0.999892	19.0611	35.5285	37.0151	21.9974	19.9362	23.7274	20.1494	18.245
LOC135125942	NW_026972107	XP_063907800.1	-	-	-	-	-0.539048	0.879752	1.33909	0.859783	0.587073		-0.752021	0.916766	0.0497307		0.302506		0.252776		0.508135	0.278506	0.974627	0.751983	0.821745	0.68284	0.653259	0.319504
Frtz	NW_026972107	XP_063907797.1	WD repeat-containing and planar cell polarity effector protein fritz-like	GO:0000902,GO:0000904,GO:0001654,GO:0001655,GO:0001667,GO:0001736,GO:0001737,GO:0001738,GO:0001822,GO:0001952,GO:0002009,GO:0002064,GO:0002065,GO:0002066,GO:0002093,GO:0002165,GO:0005575,GO:0005622,GO:0005623,GO:0005737,GO:0005856,GO:0005929,GO:0005930,GO:0006928,GO:0006996,GO:0007010,GO:0007154,GO:0007163,GO:0007164,GO:0007165,GO:0007166,GO:0007224,GO:0007275,GO:0007399,GO:0007423,GO:0007444,GO:…	-	-	0.844451	0.0424774	-0.549401	0.928796	0.0582443	0.999881	0.607646	0.893057	0.095855	0.998452	-0.0640251	0.995124	-0.15988	0.999892	20.7682	13.1569	9.89447	23.0919	20.3816	14.3642	20.1729	17.4456
LOC135125949	NW_026972107	XP_063907808.1	Structural constituent of ribosome. It is involved in the biological process described with translation	GO:0000313,GO:0000315,GO:0003674,GO:0003735,GO:0005198,GO:0005575,GO:0005622,GO:0005623,GO:0005634,GO:0005635,GO:0005737,GO:0005739,GO:0005740,GO:0005743,GO:0005759,GO:0005761,GO:0005762,GO:0005840,GO:0006412,GO:0006414,GO:0006415,GO:0006518,GO:0006807,GO:0008150,GO:0008152,GO:0009058,GO:0009059,GO:0009987,GO:0010467,GO:0012505,GO:0015934,GO:0016020,GO:0016043,GO:0019538,GO:0019866,GO:0022411,GO:…	ko:K02884	-	0.462339	0.451235	-0.113253	0.987908	-0.298056	0.999881	-0.184803	0.972569	-0.209052	0.991047	-0.704289	0.740761	-0.495237	0.999892	14.986	8.96175	9.36159	13.4264	12.4302	7.81114	9.28599	12.8796
LOC135125941	NW_026972107	XP_063907798.1	Lung seven transmembrane receptor	GO:0000139,GO:0005575,GO:0005622,GO:0005623,GO:0005737,GO:0005794,GO:0005795,GO:0006810,GO:0008150,GO:0012505,GO:0016020,GO:0016192,GO:0016197,GO:0016482,GO:0031090,GO:0031984,GO:0031985,GO:0032580,GO:0042147,GO:0043226,GO:0043227,GO:0043229,GO:0043231,GO:0044422,GO:0044424,GO:0044431,GO:0044444,GO:0044446,GO:0044464,GO:0046907,GO:0051179,GO:0051234,GO:0051641,GO:0051649,GO:0098588,GO:0098791	-	-	-0.757462	0.0328296	-0.158177	0.982118	-0.5229	0.999881	-0.364722	0.928828	-0.0809143	0.998452	-0.125184	0.989116	-0.0442697	0.999892	53.7363	91.7286	84.6323	49.1814	55.6256	64.3869	47.6281	49.499
LOC135125955	NW_026972107	XP_063907816.1					-0.142967	0.922144	-0.0673661	0.992928	-0.208186	0.999881	-0.14082	0.98175	-0.104075	0.998452	-0.495911	0.948072	-0.391836	0.999892	3.71709	3.56695	3.56009	3.44662	2.69588	3.62939	2.49998	3.26782
LOC135125969	NW_026972107	XP_063907829.1	Belongs to the TRAFAC class myosin-kinesin ATPase superfamily. Kinesin family	GO:0000003,GO:0001664,GO:0002009,GO:0002064,GO:0002065,GO:0002066,GO:0002165,GO:0003006,GO:0003674,GO:0003774,GO:0003777,GO:0003824,GO:0005102,GO:0005119,GO:0005488,GO:0005515,GO:0005575,GO:0005622,GO:0005623,GO:0005737,GO:0005856,GO:0005871,GO:0005875,GO:0005886,GO:0006355,GO:0006810,GO:0006928,GO:0006996,GO:0007017,GO:0007018,GO:0007154,GO:0007165,GO:0007166,GO:0007224,GO:0007227,GO:0007228,GO:…	ko:K06227	-	-0.225528	0.875204	0.666498	0.904752	0.748562	0.999881	0.0820637	0.988618	-0.246685	0.981487	-0.279756	0.952581	-0.0330712	0.999892	24.23	14.9858	25.6225	21.4305	27.2085	25.8895	20.9292	22.4558
Rg	NW_026972107	XP_063907856.1	protein kinase A binding	GO:0000323,GO:0001654,GO:0001745,GO:0001754,GO:0003008,GO:0003674,GO:0005488,GO:0005515,GO:0005575,GO:0005622,GO:0005623,GO:0005737,GO:0005764,GO:0005773,GO:0005783,GO:0005794,GO:0005802,GO:0005829,GO:0005886,GO:0006605,GO:0006810,GO:0006886,GO:0006892,GO:0007154,GO:0007165,GO:0007275,GO:0007399,GO:0007417,GO:0007420,GO:0007423,GO:0007528,GO:0007610,GO:0007611,GO:0007612,GO:0007613,GO:0007614,GO:…	-	-	-0.493369	0.363501	-0.104336	0.989938	-0.347405	0.999881	-0.243069	0.966204	-0.0332912	0.998452	0.121213	0.989923	0.154504	0.999892	264.424	405.038	388.901	265.608	234.306	319.986	288.889	303.026
LOC135139951	NW_026972107																				0	0	0	0	0	0	0	0
LOC135140016	NW_026972107	XP_063926497.1	DDE superfamily endonuclease	-	-	-	-1.0921	0.47098	-0.607137	0.962183	0.496724		1.10386	0.881596	1.11474	0.953226	1.26068	0.89141	0.145935	0.999892	0.658306	2.59943	1.74197	1.56504	2.13396	3.64379	1.35001	3.96851
LOC135140098	NW_026972107	XP_063926616.1	Mab-21 protein	GO:0001501,GO:0001654,GO:0002088,GO:0005575,GO:0005622,GO:0005623,GO:0005634,GO:0005737,GO:0007275,GO:0007399,GO:0007423,GO:0008150,GO:0008284,GO:0009653,GO:0009790,GO:0009792,GO:0009887,GO:0009987,GO:0010171,GO:0010172,GO:0030154,GO:0032501,GO:0032502,GO:0042127,GO:0043009,GO:0043010,GO:0043226,GO:0043227,GO:0043229,GO:0043231,GO:0044424,GO:0044464,GO:0045165,GO:0048048,GO:0048513,GO:0048518,GO:…	-	-	5.38756	0	-1.09331		2.05993		3.15324		-1.27942	0.532841	-1.27176	0.486027	0.00765811	0.999892	17.6669	0.139022	0.0462269	4.84339	4.65112	0.664201	7.12145	9.44237
LOC135125986	NW_026972107	XP_063907844.1	DDE superfamily endonuclease	-	ko:K13443	-	1.23963	0.487242	0.553469	0.967435	1.23877		0.685298	0.929965	0.967399	0.967545	2.43856	0.491222	1.47116	0.999892	0.585715	0.68803	0.86932	0.895751	0.0941899	1.47327	2.39352	1.76767
LOC135140187	NW_026972107	XP_063926725.1	Mab-21 protein	GO:0001501,GO:0001654,GO:0002088,GO:0005575,GO:0005622,GO:0005623,GO:0005634,GO:0005737,GO:0007275,GO:0007399,GO:0007423,GO:0008150,GO:0008284,GO:0009653,GO:0009790,GO:0009792,GO:0009887,GO:0009987,GO:0010171,GO:0010172,GO:0030154,GO:0032501,GO:0032502,GO:0042127,GO:0043009,GO:0043010,GO:0043226,GO:0043227,GO:0043229,GO:0043231,GO:0044424,GO:0044464,GO:0045165,GO:0048048,GO:0048513,GO:0048518,GO:…	-	-	5.90082	0	-0.318346		0.743015		1.06136		-0.901067	0.806062	-1.23739	0.506665	-0.33632	0.999892	8.32282	0.0464946	0.0570076	4.23716	4.15743	0.233826	3.5355	5.20564
LOC135140257	NW_026972107																				0	0	0	0	0	0	0	0
LOC135126006	NW_026972107	XP_063907867.1	sulfuric ester hydrolase activity. It is involved in the biological process described with metabolic process	-	ko:K01135	-	3.86583	0	-1.54424	0.539916	0.497593	0.999881	2.04183	0.488643	0.235741	0.989458	0.423787	0.919174	0.188046	0.999892	77.8885	8.54243	3.2167	107.798	105.773	12.5681	104.347	117.29
LOC135140320	NW_026972107	XP_063926919.1	nucleic acid binding	GO:0000976,GO:0000977,GO:0000978,GO:0000981,GO:0000982,GO:0000987,GO:0001012,GO:0001067,GO:0001077,GO:0001228,GO:0003674,GO:0003676,GO:0003677,GO:0003690,GO:0003700,GO:0005488,GO:0005575,GO:0005622,GO:0005623,GO:0005634,GO:0006139,GO:0006351,GO:0006355,GO:0006357,GO:0006366,GO:0006725,GO:0006807,GO:0008150,GO:0008152,GO:0009058,GO:0009059,GO:0009889,GO:0009891,GO:0009893,GO:0009987,GO:0010467,GO:…	ko:K09228	-	0.349797	0.687799	0.0912728	0.991749	-0.843045	0.999881	-0.934318	0.830154	0.0694961	0.998452	0.0954091	0.994654	0.025913	0.999892	5.10131	4.04215	5.01611	5.62907	3.91712	2.20779	5.85982	6.58173
LOC135126018	NW_026972107	XP_063907886.1	translation Initiation Factor	GO:0000003,GO:0001541,GO:0002253,GO:0002376,GO:0002429,GO:0002682,GO:0002684,GO:0002757,GO:0002764,GO:0002768,GO:0003006,GO:0003674,GO:0003676,GO:0003723,GO:0003743,GO:0005085,GO:0005488,GO:0005515,GO:0005575,GO:0005622,GO:0005623,GO:0005634,GO:0005737,GO:0005829,GO:0005851,GO:0006412,GO:0006413,GO:0006417,GO:0006446,GO:0006518,GO:0006807,GO:0006950,GO:0007154,GO:0007165,GO:0007166,GO:0007272,GO:…	ko:K03240	-	0.205573	0.844897	-0.094829	0.989341	0.0504802	0.999881	0.145309	0.976483	0.243249	0.98272	0.232211	0.966207	-0.011038	0.999892	20.7056	21.3358	21.51	22.7689	27.2476	21.5959	23.4738	21.1265
LOC135126033	NW_026972107	XP_063907895.1	Belongs to the cytochrome b5 family	GO:0000003,GO:0000775,GO:0000902,GO:0000904,GO:0001556,GO:0001674,GO:0001775,GO:0002252,GO:0002263,GO:0002274,GO:0002275,GO:0002283,GO:0002366,GO:0002376,GO:0002443,GO:0002444,GO:0002446,GO:0003006,GO:0003008,GO:0003674,GO:0003707,GO:0005488,GO:0005496,GO:0005575,GO:0005576,GO:0005615,GO:0005622,GO:0005623,GO:0005634,GO:0005635,GO:0005694,GO:0005737,GO:0005768,GO:0005783,GO:0005819,GO:0005856,GO:…	ko:K17278	-	-0.380659	0.521056	0.234652	0.974164	-0.317308	0.999881	-0.55196	0.894553	-0.404613	0.922957	-0.183524	0.973909	0.221089	0.999892	88.4969	91.5517	111.295	63.6446	85.5816	74.0644	77.6431	86.1249
LOC135126043	NW_026972107	XP_063907905.1	MADF	-	-	-	-0.204913	0.957908	0.216079	0.985892	-1.14549		-1.36157	0.837513	0.0946159		1.01791	0.900511	0.923296	0.999892	0.558192	1.00847	1.14438	0.459224	1.24721	0.449014	1.11645	0.484455
LOC135126054	NW_026972107	XP_063907925.1	activity. It is involved in the biological process described with regulation of transcription	GO:0000003,GO:0000075,GO:0000076,GO:0000077,GO:0000122,GO:0000123,GO:0000228,GO:0000278,GO:0000775,GO:0000776,GO:0000777,GO:0000779,GO:0000785,GO:0000790,GO:0000793,GO:0000902,GO:0000904,GO:0000940,GO:0000976,GO:0000977,GO:0000978,GO:0000981,GO:0000982,GO:0000987,GO:0000988,GO:0000989,GO:0001012,GO:0001047,GO:0001067,GO:0001076,GO:0001078,GO:0001085,GO:0001091,GO:0001093,GO:0001098,GO:0001099,GO:…	ko:K04498	-	-0.352091	0.697188	0.0295022	0.996415	0.58712	0.999881	0.557617	0.910584	-0.0913152	0.998452	0.0114878	0.998906	0.102803	0.999892	273.223	296.885	317.177	249.447	285.441	455.498	275.595	369.313
LOC135126070	NW_026972107																				0	0	0	0	0	0	0	0
LOC135126087	NW_026972107	XP_063907962.1	activity. It is involved in the biological process described with regulation of transcription	GO:0000003,GO:0000075,GO:0000076,GO:0000077,GO:0000122,GO:0000123,GO:0000228,GO:0000278,GO:0000775,GO:0000776,GO:0000777,GO:0000779,GO:0000785,GO:0000790,GO:0000793,GO:0000902,GO:0000904,GO:0000940,GO:0000976,GO:0000977,GO:0000978,GO:0000981,GO:0000982,GO:0000987,GO:0000988,GO:0000989,GO:0001012,GO:0001047,GO:0001067,GO:0001076,GO:0001078,GO:0001085,GO:0001091,GO:0001093,GO:0001098,GO:0001099,GO:…	ko:K04498	-	-0.391494	0.724995	-0.944388	0.807796	-0.329538	0.999881	0.614851	0.891947	0.383353	0.963916	0.31916	0.949695	-0.0641923	0.999892	23.051	40.3719	21.9558	30.8036	26.8841	32.8958	29.1306	21.5219
LOC135126175	NW_026972107	XP_063908104.1	protein propionyltransferase activity	-	ko:K04498	-	-0.769717	0.0716691	-0.411387	0.945383	0.0925306	0.999881	0.503917	0.905897	-0.373703	0.956374	-0.514346	0.847935	-0.140643	0.999892	34.1622	45.2972	35.9915	23.3737	22.3107	49.7143	24.3219	22.2596
LOC135126098	NW_026972107	XP_063907983.1	Belongs to the eIF-2B alpha beta delta subunits family	GO:0000003,GO:0001541,GO:0002253,GO:0002376,GO:0002429,GO:0002682,GO:0002684,GO:0002757,GO:0002764,GO:0002768,GO:0003006,GO:0003674,GO:0003676,GO:0003723,GO:0003743,GO:0005085,GO:0005488,GO:0005515,GO:0005575,GO:0005622,GO:0005623,GO:0005737,GO:0005829,GO:0005851,GO:0006412,GO:0006413,GO:0006417,GO:0006518,GO:0006807,GO:0006950,GO:0006979,GO:0007154,GO:0007165,GO:0007166,GO:0007272,GO:0007275,GO:…	ko:K03680	-	0.282649	0.800367	-0.529202	0.927511	0.234192	0.999881	0.763394	0.830564	-0.28222	0.975818	-0.424608	0.901532	-0.142388	0.999892	26.26	21.0729	15.7846	20.0731	23.3437	25.3701	19.814	22.6921
LOC135126112	NW_026972107	XP_063908058.1	It is involved in the biological process described with cell-matrix adhesion	GO:0000003,GO:0000902,GO:0000904,GO:0003674,GO:0005198,GO:0005488,GO:0005515,GO:0005575,GO:0005622,GO:0005623,GO:0005737,GO:0005829,GO:0005886,GO:0007154,GO:0007155,GO:0007275,GO:0007399,GO:0007409,GO:0007412,GO:0007416,GO:0007528,GO:0008150,GO:0009653,GO:0009987,GO:0016020,GO:0016043,GO:0022008,GO:0022607,GO:0022610,GO:0030030,GO:0030154,GO:0030182,GO:0031175,GO:0032501,GO:0032502,GO:0032989,GO:…	-	-	0.716556	0.0977119	-0.322003	0.962183	0.535838	0.999881	0.857841	0.802511	-0.217997	0.986385	-0.0952034	0.99027	0.122794	0.999892	136.801	80.3727	68.1555	124.498	107.104	119.743	128.108	146.14
LOC135126158	NW_026972107	XP_063908070.1	belongs to the protein kinase superfamily	-	ko:K08811	-	-0.707603	0.63889	-0.228608	0.984995	0.444001		0.672609	0.916766	-0.554612	0.981487	-0.578995	0.956713	-0.0243825	0.999892	1.57945	1.45562	1.1488	1.14761	0.915935	1.52495	1.02852	0.896831
Polr1d	NW_026972107	XP_063908081.1	DNA-directed RNA	GO:0000428,GO:0001501,GO:0005575,GO:0005622,GO:0005623,GO:0005634,GO:0005654,GO:0005666,GO:0005730,GO:0005736,GO:0007275,GO:0008150,GO:0009653,GO:0009790,GO:0009792,GO:0009887,GO:0009888,GO:0022613,GO:0030880,GO:0031974,GO:0031981,GO:0032501,GO:0032502,GO:0032991,GO:0042254,GO:0043009,GO:0043226,GO:0043227,GO:0043228,GO:0043229,GO:0043231,GO:0043232,GO:0043233,GO:0044085,GO:0044422,GO:0044424,GO:…	ko:K03020	-	0.870257	0.28266	-1.51295	0.690997	-0.522333	0.999881	0.990616	0.853782	-0.716401	0.898851	-0.345875	0.962267	0.370526	0.999892	7.86973	5.18417	2.03583	5.3374	4.45307	3.66243	6.4322	5.14846
LOC135126196	NW_026972107	XP_063908129.1	histone binding	-	-	-	-0.113286	0.972834	-0.572012	0.928796	-0.319058	0.999881	0.252954	0.963026	0.182447	0.996492	0.162717	0.989923	-0.0197303	0.999892	8.40539	12.7241	8.73516	9.09172	7.03846	10.0376	10.6704	7.81886
LOC135126224	NW_026972107																				0	0	0	0	0	0	0	0
LOC135126208	NW_026972107																				0	0	0	0	0	0	0	0
LOC135126188	NW_026972107	XP_063908115.1	transferase activity, transferring phosphorus-containing groups	-	-	-	-1.46742	0.0011983	-0.00228467	0.99969	-1.44703	0.999881	-1.44474	0.692122	-0.26935	0.981487	-0.821141	0.623156	-0.551791	0.999892	30.6104	75.1693	76.3087	22.3835	28.2153	28.0625	17.0908	20.8323
LOC135126233	NW_026972107	XP_063908199.1	transferase activity, transferring phosphorus-containing groups	-	-	-	3.08414	0.000313731	-0.942784		3.10464		4.04742		0.561662	0.967545	0.859114	0.832588	0.297453	0.999892	3.94484	0.313363	0.175509	6.69652	3.12134	2.80591	6.71511	7.58702
LOC135126231	NW_026972107	XP_063908186.1	metallocarboxypeptidase activity. It is involved in the biological process described with proteolysis	GO:0000003,GO:0001654,GO:0002164,GO:0003407,GO:0003674,GO:0003824,GO:0004180,GO:0004181,GO:0005575,GO:0005622,GO:0005623,GO:0005737,GO:0005739,GO:0005814,GO:0005815,GO:0005829,GO:0005856,GO:0005929,GO:0006464,GO:0006508,GO:0006807,GO:0006996,GO:0007005,GO:0007275,GO:0007423,GO:0007610,GO:0008150,GO:0008152,GO:0008233,GO:0008235,GO:0008237,GO:0008238,GO:0009791,GO:0009987,GO:0015630,GO:0016043,GO:…	-	-	5.93336	0	2.29096	0.730352	3.2942		1.00324	0.90191	1.20385	0.242862	1.2421	0.168136	0.0382564	0.999892	30.3173	0.221296	1.30309	67.7326	97.9972	2.40434	70.3224	108.412
LOC135126254	NW_026972107	XP_063908242.1	hydrolase activity, acting on carbon-nitrogen (but not peptide) bonds. It is involved in the biological process described with NAD biosynthetic process	GO:0003674,GO:0003824,GO:0003952,GO:0004359,GO:0005575,GO:0005622,GO:0005623,GO:0005737,GO:0005829,GO:0006139,GO:0006725,GO:0006732,GO:0006733,GO:0006753,GO:0006793,GO:0006796,GO:0006807,GO:0007275,GO:0007568,GO:0008150,GO:0008152,GO:0008340,GO:0008795,GO:0009058,GO:0009108,GO:0009117,GO:0009165,GO:0009435,GO:0009987,GO:0010259,GO:0016787,GO:0016810,GO:0016811,GO:0016874,GO:0016879,GO:0016880,GO:…	ko:K01950	-	-0.240304	0.777203	-0.518847	0.927511	-0.42209	0.999881	0.0967572	0.98543	0.196627	0.989458	0.0755847	0.992646	-0.121042	0.999892	34.3549	50.0103	36.8628	37.3226	39.4763	37.8349	32.4691	39.2117
LOC135126240	NW_026972107	XP_063908214.1	nucleic acid binding. It is involved in the biological process described with transcription from RNA polymerase II promoter	GO:0000003,GO:0000122,GO:0000976,GO:0000977,GO:0000978,GO:0000981,GO:0000982,GO:0000987,GO:0001012,GO:0001067,GO:0001078,GO:0001227,GO:0001655,GO:0001822,GO:0002009,GO:0002165,GO:0003002,GO:0003006,GO:0003674,GO:0003676,GO:0003677,GO:0003690,GO:0003700,GO:0005488,GO:0005575,GO:0005622,GO:0005623,GO:0005634,GO:0006355,GO:0006357,GO:0006996,GO:0007010,GO:0007049,GO:0007275,GO:0007276,GO:0007281,GO:…	ko:K09216	-	2.28827	2.25052e-05	1.71954	0.614093	2.5972	0.652008	0.877659	0.877517	-0.724688	0.72397	-0.736133	0.64201	-0.0114455	0.999892	60.4323	2.60814	9.19249	30.1523	24.3734	15.7833	36.7111	25.971
LOC135140405	NW_026972107																				0	0	0	0	0	0	0	0
LOC135126272	NW_026972107	XP_063908266.1					-9.79569	0	-0.891271	0.859783	-1.02062	0.999881	-0.129353	0.98175							0	41.1093	22.5851	0	4.18984	20.5826	0	0.412376
LOC135126277	NW_026972107																				0	0	0	0	0	0	0	0
LOC135126262	NW_026972107	XP_063908253.1	Sequence-specific DNA binding transcription factor activity. It is involved in the biological process described with regulation of transcription, DNA-templated	GO:0000003,GO:0000122,GO:0000737,GO:0000976,GO:0000977,GO:0000980,GO:0000981,GO:0000982,GO:0001012,GO:0001067,GO:0001077,GO:0001158,GO:0001205,GO:0001228,GO:0001703,GO:0001704,GO:0001705,GO:0001707,GO:0001708,GO:0001710,GO:0001712,GO:0001715,GO:0001816,GO:0001817,GO:0001818,GO:0001819,GO:0002164,GO:0002165,GO:0002225,GO:0002376,GO:0002440,GO:0002520,GO:0002682,GO:0002684,GO:0002697,GO:0002699,GO:…	ko:K04735,ko:K09254	-	0.724368	0.351163	1.25681	0.708678	2.16021	0.633944	0.9034	0.833117	0.590114	0.889413	0.427484	0.917199	-0.16263	0.999892	25.1635	13.4995	33.3555	41.4788	73.3056	61.2336	33.7317	49.0228
LOC135126280	NW_026972107	XP_063908288.1	Sequence-specific DNA binding transcription factor activity. It is involved in the biological process described with regulation of transcription, DNA-templated	GO:0000003,GO:0000122,GO:0000737,GO:0000976,GO:0000977,GO:0000980,GO:0000981,GO:0000982,GO:0001012,GO:0001067,GO:0001077,GO:0001158,GO:0001205,GO:0001228,GO:0001703,GO:0001704,GO:0001705,GO:0001707,GO:0001708,GO:0001710,GO:0001712,GO:0001715,GO:0001816,GO:0001817,GO:0001818,GO:0001819,GO:0002164,GO:0002165,GO:0002225,GO:0002376,GO:0002440,GO:0002520,GO:0002682,GO:0002684,GO:0002697,GO:0002699,GO:…	ko:K04735,ko:K09254	-	1.06866	0.155218	0.564351	0.943683	1.47077	0.999881	0.906421	0.85772	0.172158	0.996492	0.406067	0.933227	0.233909	0.999892	13.0811	6.99395	10.7737	14.4347	32.2338	19.6981	17.4466	22.3629
LOC135126295	NW_026972107	XP_063908307.1	Sequence-specific DNA binding transcription factor activity. It is involved in the biological process described with regulation of transcription, DNA-templated	GO:0000003,GO:0000122,GO:0000737,GO:0000976,GO:0000977,GO:0000980,GO:0000981,GO:0000982,GO:0001012,GO:0001067,GO:0001077,GO:0001158,GO:0001205,GO:0001228,GO:0001703,GO:0001704,GO:0001705,GO:0001707,GO:0001708,GO:0001710,GO:0001712,GO:0001715,GO:0001816,GO:0001817,GO:0001818,GO:0001819,GO:0002164,GO:0002165,GO:0002225,GO:0002376,GO:0002440,GO:0002520,GO:0002682,GO:0002684,GO:0002697,GO:0002699,GO:…	ko:K04735,ko:K09254	-	-0.768512	0.811081	0.067581		-0.0318988		-0.0994799		-1.29634		-3.003		-1.70666		0.145181	0.139022	0.145596	0.0711626	0.0941899	0.233826	0	0
Kibra	NW_026972107	XP_063908320.1	Regulator of the Hippo SWH (Sav Wts Hpo) signaling pathway, a signaling pathway that plays a pivotal role in organ size control and tumor suppression by restricting proliferation and promoting apoptosis. The core of this pathway is composed of a kinase cascade wherein Hippo (Hpo), in complex with its regulatory protein Salvador (Sav), phosphorylates and activates Warts (Wts) in complex with its r…	GO:0000003,GO:0000122,GO:0001654,GO:0001667,GO:0001726,GO:0001745,GO:0001932,GO:0001934,GO:0002064,GO:0002065,GO:0002066,GO:0003006,GO:0003674,GO:0003712,GO:0003713,GO:0005198,GO:0005488,GO:0005515,GO:0005575,GO:0005622,GO:0005623,GO:0005634,GO:0005737,GO:0005829,GO:0005886,GO:0005911,GO:0005938,GO:0006355,GO:0006357,GO:0006928,GO:0007154,GO:0007163,GO:0007165,GO:0007166,GO:0007219,GO:0007221,GO:…	ko:K16685	-	0.599768	0.337444	-0.257518	0.971194	0.807259	0.999881	1.06478	0.742751	-0.47787	0.899174	-0.592268	0.754796	-0.114397	0.999892	213.477	108.271	94.7202	126.584	156.241	193.664	141.942	222.526
LOC135119349	NW_026972107	XP_063900144.1	gustatory receptor which mediates acceptance or avoidance behavior, depending on its substrates	-	ko:K08471	-	-0.711771		1.47169		0.088724		-1.38297								0	0	0.0570076	0	0	0	0	0
LOC135126320	NW_026972107	XP_063908354.1	rRNA binding. It is involved in the biological process described with	GO:0002181,GO:0003674,GO:0003676,GO:0003723,GO:0003735,GO:0005198,GO:0005488,GO:0005575,GO:0005622,GO:0005623,GO:0005737,GO:0005829,GO:0005840,GO:0006412,GO:0006518,GO:0006807,GO:0008150,GO:0008152,GO:0009058,GO:0009059,GO:0009987,GO:0010467,GO:0015934,GO:0019538,GO:0022625,GO:0022626,GO:0032991,GO:0034641,GO:0034645,GO:0043043,GO:0043170,GO:0043226,GO:0043228,GO:0043229,GO:0043232,GO:0043603,GO:…	ko:K02940	-	0.218002	0.864206	0.164148	0.982556	-0.200607	0.999881	-0.364755	0.93447	-0.227579	0.982089	-0.0792699	0.991442	0.148309	0.999892	262.655	194.466	227.088	210.341	280.863	172.44	248.186	237.494
LOC135126312	NW_026972107	XP_063908342.1					-0.133801	0.944793	-0.0765935	0.992355	0.732927	0.999881	0.80952	0.839883	0.0801573	0.998452	0.16286	0.989923	0.0827029	0.999892	7.38912	6.96341	7.03339	7.44128	7.74005	12.3055	7.5696	6.18495
LOC135126328	NW_026972107	XP_063908404.1	Rap/ran-GAP	GO:0003674,GO:0003779,GO:0005096,GO:0005102,GO:0005488,GO:0005515,GO:0005575,GO:0005622,GO:0005623,GO:0005737,GO:0005829,GO:0005856,GO:0006996,GO:0007010,GO:0007154,GO:0007165,GO:0007166,GO:0007167,GO:0007169,GO:0007275,GO:0007399,GO:0008047,GO:0008092,GO:0008150,GO:0009987,GO:0010646,GO:0010769,GO:0010975,GO:0014069,GO:0016043,GO:0019899,GO:0019900,GO:0019901,GO:0022008,GO:0022603,GO:0022604,GO:…	ko:K08013,ko:K17701,ko:K17702	-	0.620092	0.195579	-0.705429	0.886619	0.365472	0.999881	1.0709	0.736696	-0.0148445	0.998452	0.1908	0.97315	0.205644	0.999892	155.344	120.715	78.6991	160.467	138.035	159.56	177.063	187.681
LOC135126352	NW_026972107	XP_063908416.1	Galectin	GO:0001667,GO:0001775,GO:0001944,GO:0001945,GO:0002252,GO:0002263,GO:0002285,GO:0002312,GO:0002313,GO:0002317,GO:0002335,GO:0002366,GO:0002376,GO:0002520,GO:0002521,GO:0002682,GO:0002684,GO:0002694,GO:0002696,GO:0003674,GO:0005102,GO:0005178,GO:0005488,GO:0005515,GO:0005575,GO:0005576,GO:0005615,GO:0005622,GO:0005623,GO:0005737,GO:0005829,GO:0006914,GO:0006928,GO:0006950,GO:0006952,GO:0006955,GO:…	ko:K06832,ko:K10091,ko:K10093,ko:K20300	-	0.924103	0.164908	0.297386	0.97442	0.572313	0.999881	0.274927	0.965585	0.746774	0.842115	0.662634	0.825247	-0.08414	0.999892	8.19261	8.38091	10.8804	14.8775	21.7292	12.3114	12.5547	18.1685
LOC135140484	NW_026972107	XP_063927168.1					4.3785	0.000277582	-3.77943		-3.77581		0.00361718		-0.830898		-1.26652		-0.435619		0.798498	0.325462	0	0.517055	3.85875	0	0.306396	1.06178
LOC135140569	NW_026972107	XP_063927286.1					3.53128	0.0141906	-2.98236		-2.97697		0.00539515		-2.77601		-2.7934		-0.017398		0.435544	0.139484	0	0.0517055	0.818522	0	0.0525803	0
LOC135137640	NW_026972134	XP_063923419.1	Cysteine-rich venom protein	-	-	-	-11.6179	2.208e-11	12.5726	0.00158356	0.0794769	0.999881	-12.4931	0.0860505							0	0	195.325	0	0	0	0	0
LOC135140737	NW_026972107	XP_063927515.1					2.98231	0.0287258	-2.36077	0.684764	-6.26104		-3.90027	0.815597	-3.20208	0.371193	-0.928822	0.925452	2.27325	0.999892	3.62954	2.37076	0.459773	0.413644	3.39102	0	1.9216	2.72168
LOC135140826	NW_026972107	XP_063927634.1					2.76347	0.0868548	-3.91658		-3.9133		0.00327451		-4.51525		-0.879102		3.63615		0.508135	0.371957	0	0	0.233864	0	0.36712	0
LOC135140904	NW_026972107	XP_063927752.1					3.07325	0.0102941	0.0998575		-3.09199		-3.19185		-2.3554		0.833792		3.1892		0.362954	0.185978	0.285502	0.0517055	0.935454	0	0.75142	1.23193
LOC135140990	NW_026972107	XP_063927869.1					5.11743	0.000195933	-3.91824		-3.91313		0.00510701		-4.91246	0.163281	-0.257705	0.990052	4.65476	0.571112	2.54067	0.4631	0	0.0517055	1.75398	0	2.17109	0.824753
LOC135141049	NW_026972107	XP_063927998.1					2.91547	0.0315803	-4.28548		-0.975532		3.30995		-3.2802		-0.822153		2.45805		1.47934	0.535582	0	0.0517055	0.467727	0.215188	1.14506	0.489653
LOC135120361	NW_026972107	XP_063901065.1					-2.48372	0.242447	0.375656		2.13807		1.76241		1.9543		0.247369		-1.70693		0	0.128307	0.175509	0.182682	0	0.322782	0	0
LOC135121264	NW_026972107	XP_063901945.1																			0	0	0	0	0	0	0	0
LOC135141138	NW_026972107	XP_063928092.1	Carbohydrate binding domain (family 32)	-	-	-	-2.32206	0.00369657	-1.69826	0.586449	-1.25413	0.999881	0.444125	0.944879	-0.751054	0.96109	-0.0313645	0.998576	0.719689	0.999892	4.02999	10.9008	3.57592	2.48853	18.8291	4.85443	3.89255	10.3659
LOC135126428	NW_026972107	XP_063908550.1	Carbohydrate binding domain (family 32)	-	-	-	3.58132	3.84754e-06	0.901142	0.940649	-0.833057		-1.7342	0.822133	-0.334189	0.981487	0.405694	0.945043	0.739883	0.999892	10.7257	1.33671	2.67351	8.41054	13.6808	0.790433	13.6186	42.7124
LOC135126359	NW_026972107	XP_063908531.1	transferase activity, transferring hexosyl groups. It is involved in the biological process described with metabolic process	GO:0003674,GO:0003824,GO:0005575,GO:0005622,GO:0005623,GO:0005737,GO:0005783,GO:0006011,GO:0006139,GO:0006725,GO:0006793,GO:0006805,GO:0006807,GO:0008150,GO:0008152,GO:0008194,GO:0009225,GO:0009410,GO:0009987,GO:0012505,GO:0015020,GO:0016740,GO:0016757,GO:0016758,GO:0034641,GO:0042221,GO:0043226,GO:0043227,GO:0043229,GO:0043231,GO:0044237,GO:0044238,GO:0044281,GO:0044424,GO:0044444,GO:0044464,GO:…	ko:K00699	GT1	1.74851	2.33097e-06	-0.967303	0.803971	-0.600479	0.999881	0.366824	0.936594	0.359899	0.945425	0.874725	0.398395	0.514826	0.999892	95.6631	56.9259	30.0843	130.208	96.2326	37.1868	173.934	164.97
LOC135126418	NW_026972107	XP_063908540.1	transferase activity, transferring hexosyl groups. It is involved in the biological process described with metabolic process	GO:0003674,GO:0003824,GO:0005575,GO:0005622,GO:0005623,GO:0005737,GO:0005783,GO:0006011,GO:0006139,GO:0006725,GO:0006793,GO:0006805,GO:0006807,GO:0008150,GO:0008152,GO:0008194,GO:0009225,GO:0009410,GO:0009987,GO:0012505,GO:0015020,GO:0016740,GO:0016757,GO:0016758,GO:0034641,GO:0042221,GO:0043226,GO:0043227,GO:0043229,GO:0043231,GO:0044237,GO:0044238,GO:0044281,GO:0044424,GO:0044444,GO:0044464,GO:…	ko:K00699	GT1	1.77053	0.000748848	-0.737373	0.928082	-0.840027		-0.102653	0.989714	0.0581638	0.998452	0.9859	0.692988	0.927737	0.999892	5.49178	3.22369	1.8995	7.12296	3.44295	1.41736	10.7839	10.2976
LOC135141220	NW_026972107																				0	0	0	0	0	0	0	0
LOC135141261	NW_026972107	XP_063928314.1	Protein of unknown function (DUF3421)	-	-	-	-10.5383	0	-1.58753	0.482801	-0.484956	0.999881	1.10257	0.777316							0	74.7656	25.8099	0	2.16637	54.9974	0	0.247426
LOC135126449	NW_026972107	XP_063908569.1	Protein of unknown function (DUF3421)	-	-	-	-7.05075	1.33028e-11	-0.858231	0.919154	-3.87238	0.374913	-3.01415	0.536243							0	6.83263	3.91363	0	0.0941899	0.449014	0	0
LOC135126462	NW_026972107	XP_063908571.1	Protein of unknown function (DUF3421)	-	-	-	-7.82464	1.29824e-15	-1.61779	0.67013	-0.0187217	0.999881	1.59907	0.73407							0	10.3682	3.54203	0	0	10.6501	0	0
LOC135125031	NW_026972113	XP_063906394.1	calcium ion binding. It is involved in the biological process described with proteolysis	GO:0000003,GO:0000578,GO:0000902,GO:0000904,GO:0001501,GO:0001502,GO:0001568,GO:0001703,GO:0001704,GO:0001707,GO:0001885,GO:0001944,GO:0002009,GO:0002064,GO:0002165,GO:0002376,GO:0002520,GO:0003002,GO:0003006,GO:0003158,GO:0003674,GO:0003824,GO:0004175,GO:0004222,GO:0004252,GO:0005488,GO:0005515,GO:0005518,GO:0005575,GO:0005576,GO:0006355,GO:0006357,GO:0006508,GO:0006807,GO:0006928,GO:0006935,GO:…	ko:K05502,ko:K08076,ko:K09608,ko:K13045,ko:K13046,ko:K13047	-	-9.95638	1.14494e-13	12.1362	0.00151154	8.68451	0.193726	-3.4517	0.504248	2.71439		0.247369		-2.46702		0	0	150.05	0.122868	0.116932	12.8079	0	0.0824753
LOC135126438	NW_026972107	XP_063908558.1	Protein of unknown function (DUF3421)	-	-	-	-8.57047	4.04704e-09	-1.14979	0.898277	-4.99727	0.138981	-3.84747	0.334698							0	21.6167	10.3363	0	0.0941899	0.68284	0	0
LOC135123949	NW_026972112	XP_063904880.1					-10.2806	4.4356e-13	11.1192	0.00521828	7.10029	0.461238	-4.01894	0.341386							0	0	75.6579	0	0	4.23344	0	0
LOC135141395	NW_026972107	XP_063928568.1	Protein of unknown function (DUF3421)	-	-	-	-8.2865	1.8123e-13	-2.50867	0.489163	-1.5931	0.999881	0.91557	0.910584							0	21.5336	3.73241	0	0	7.02495	0	0
LOC135141464	NW_026972107																				0	0	0	0	0	0	0	0
LOC135122505	NW_026972107	XP_063902838.1	Protein of unknown function (DUF3421)	-	-	-	-8.09611	1.68525e-10	-1.76419	0.568486	0.324911	0.999881	2.0891	0.608413							0	12.1368	3.61418	0	0	15.3224	0	0
LOC135126478	NW_026972107	XP_063908575.1	Transmembrane and TPR repeat-containing protein	-	-	-	4.17051	0	0.112883	0.992355	1.31572		1.20284	0.829019	0.105714	0.998418	0.0531699	0.995649	-0.0525445	0.999892	25.4814	1.16231	1.30366	28.6806	24.0709	2.94655	25.3431	32.393
LOC135122579	NW_026972107	XP_063902956.1	Pao retrotransposon peptidase	-	-	-	-2.59685	0.0285111	-0.244674	0.985892	0.861158		1.10583	0.87639	1.21013		0.8491		-0.36103		0.145181	1.04881	0.848677	0.182682	0.350795	1.95956	0.303368	0
LOC135126490	NW_026972107	XP_063908602.1	Removes the phosphate from trehalose 6-phosphate to produce free trehalose	GO:0003674,GO:0003824,GO:0004805,GO:0005575,GO:0005622,GO:0005623,GO:0005737,GO:0005975,GO:0005984,GO:0005991,GO:0005992,GO:0006793,GO:0006796,GO:0006950,GO:0008150,GO:0008152,GO:0009058,GO:0009311,GO:0009312,GO:0009987,GO:0016051,GO:0016311,GO:0016787,GO:0016788,GO:0016791,GO:0019203,GO:0033554,GO:0034637,GO:0042578,GO:0044237,GO:0044238,GO:0044249,GO:0044262,GO:0044424,GO:0044464,GO:0046351,GO:…	ko:K16055	GT20	-0.964326	0.0595997	-0.190156	0.980296	0.573834	0.999881	0.76399	0.851443	-1.08814	0.29557	-0.811697	0.503336	0.276447	0.999892	81.0749	80.128	76.1113	35.7689	101.636	122.368	44.9516	71.9121
LOC135126524	NW_026972107	XP_063908629.1	Immunoglobulin domain	-	-	-	-2.21255	0.000373051	0.709135	0.91312	1.62772	0.984211	0.918582	0.829019	-0.246464	0.991047	-0.00668585	0.998906	0.239778	0.999892	19.0685	30.6061	54.0834	16.9346	135.492	96.9149	18.5386	51.3682
LOC135141514	NW_026972107																				0	0	0	0	0	0	0	0
LOC135141551	NW_026972107																				0	0	0	0	0	0	0	0
LOC135141598	NW_026972107	XP_063928952.1	actin filament severing	-	ko:K08017,ko:K08844	-	-0.360529	0.798826	-0.203328	0.977186	-0.278218	0.999881	-0.0748902	0.990329	-0.0850863	0.998452	-0.844981	0.777745	-0.759894	0.999892	7.02617	6.36359	6.34041	5.91481	5.20982	5.20602	4.34507	3.6542
Trnar-ucu_1	NW_026972107																				0	0	0	0	0	0	0	0
LOC135126557	NW_026972107	XP_063908662.1	CCDC85 family	GO:0003674,GO:0005488,GO:0005515,GO:0005575,GO:0005911,GO:0007275,GO:0007399,GO:0007417,GO:0007420,GO:0008150,GO:0009892,GO:0009987,GO:0010468,GO:0010605,GO:0010608,GO:0010629,GO:0016246,GO:0016441,GO:0016458,GO:0019222,GO:0021537,GO:0021543,GO:0021987,GO:0030054,GO:0030900,GO:0031047,GO:0032501,GO:0032502,GO:0035194,GO:0040029,GO:0043296,GO:0048513,GO:0048519,GO:0048731,GO:0048856,GO:0050789,GO:…	ko:K16758	-	2.24395	2.55272e-06	0.441422	0.962313	1.97789	0.884966	1.53647	0.715875	-0.321752	0.975818	0.17142	0.987553	0.493172	0.999892	20.3101	2.31482	3.32896	17.9671	14.3402	8.99044	23.1317	21.5011
LOC135126588	NW_026972107	XP_063908687.1	5'-AMP-activated protein kinase subunit	GO:0003674,GO:0003824,GO:0004672,GO:0004674,GO:0004679,GO:0005488,GO:0005515,GO:0005575,GO:0005622,GO:0005623,GO:0005634,GO:0005654,GO:0005737,GO:0005829,GO:0005886,GO:0005952,GO:0006464,GO:0006468,GO:0006793,GO:0006796,GO:0006807,GO:0006914,GO:0007049,GO:0007050,GO:0007154,GO:0007163,GO:0007165,GO:0007275,GO:0008150,GO:0008152,GO:0009056,GO:0009889,GO:0009893,GO:0009987,GO:0010468,GO:0010565,GO:…	ko:K07199	-	-0.273342	0.853921	-0.309621	0.966643	0.513849	0.999881	0.82347	0.829019	-0.182611	0.99328	0.0292192	0.998576	0.21183	0.999892	32.2074	32.9076	28.2649	30.0325	31.4118	47.8971	33.337	24.7228
LOC135126596	NW_026972107	XP_063908695.1	zinc finger	-	ko:K12896,ko:K12897	-	-0.354827	0.590234	-0.844258	0.834652	-0.557609	0.999881	0.286649	0.950409	-0.7578	0.656487	-0.820541	0.525846	-0.062741	0.999892	45.7666	54.8614	32.0906	26.994	27.1957	37.9239	26.6815	26.1509
LOC135126569	NW_026972107	XP_063908669.1	Zinc ion binding	GO:0000976,GO:0001067,GO:0003674,GO:0003676,GO:0003677,GO:0003690,GO:0003700,GO:0005488,GO:0005575,GO:0005622,GO:0005623,GO:0005634,GO:0006355,GO:0008150,GO:0009889,GO:0010468,GO:0010556,GO:0019219,GO:0019222,GO:0031323,GO:0031326,GO:0043226,GO:0043227,GO:0043229,GO:0043231,GO:0043565,GO:0044212,GO:0044424,GO:0044464,GO:0050789,GO:0050794,GO:0051171,GO:0051252,GO:0060255,GO:0065007,GO:0080090,GO:…	-	-	0.781909	0.199426	-0.61533	0.930911	0.313169	0.999881	0.928498	0.829019	-0.190051	0.995189	0.11558	0.991442	0.305631	0.999892	9.23141	5.81683	4.2033	7.67513	7.0612	7.32485	9.9675	7.04019
LOC135126616	NW_026972107	XP_063908728.1	calcium ion binding. It is involved in the biological process described with homophilic cell adhesion via plasma membrane adhesion molecules	GO:0000226,GO:0000902,GO:0000904,GO:0001654,GO:0001736,GO:0001737,GO:0001738,GO:0001745,GO:0002009,GO:0002164,GO:0002165,GO:0002168,GO:0003002,GO:0003674,GO:0005488,GO:0005509,GO:0005515,GO:0005575,GO:0005623,GO:0005886,GO:0005887,GO:0006464,GO:0006807,GO:0006996,GO:0007010,GO:0007017,GO:0007155,GO:0007157,GO:0007163,GO:0007164,GO:0007275,GO:0007389,GO:0007399,GO:0007423,GO:0007424,GO:0007444,GO:…	ko:K16496,ko:K16506,ko:K16669	-	3.33569	3.3847e-13	0.867696	0.85495	1.32478	0.999881	0.457084	0.919126	-0.744675	0.745405	-0.985334	0.445408	-0.240659	0.999892	784.309	28.5649	55.4355	356.106	319.565	72.1429	397.011	492.871
LOC135126625	NW_026972107	XP_063908736.1	It is involved in the biological process described with autophagy	GO:0005575,GO:0005622,GO:0005623,GO:0005737,GO:0006810,GO:0006914,GO:0008150,GO:0008152,GO:0009056,GO:0009892,GO:0009894,GO:0009895,GO:0009987,GO:0010506,GO:0010507,GO:0010639,GO:0016043,GO:0016192,GO:0016197,GO:0016236,GO:0016241,GO:0016242,GO:0019222,GO:0022411,GO:0031323,GO:0031324,GO:0031329,GO:0031330,GO:0032456,GO:0032984,GO:0033043,GO:0043933,GO:0044087,GO:0044088,GO:0044237,GO:0044248,GO:…	-	-	-0.799599	0.0326071	0.190183	0.977186	-0.347215	0.999881	-0.537398	0.903852	0.13307	0.996487	-0.00112992	0.999793	-0.1342	0.999892	98.9197	169.047	200.332	110.622	106.35	135.073	99.0544	105.123
LOC135126691	NW_026972107	XP_063908838.1	Heavy-metal-associated domain	GO:0000041,GO:0003674,GO:0005488,GO:0005507,GO:0005575,GO:0005622,GO:0005623,GO:0005737,GO:0005829,GO:0006810,GO:0006811,GO:0006812,GO:0006825,GO:0006873,GO:0006875,GO:0006878,GO:0006950,GO:0006979,GO:0008150,GO:0009987,GO:0015677,GO:0015680,GO:0016530,GO:0016531,GO:0019725,GO:0030001,GO:0030003,GO:0042592,GO:0043167,GO:0043169,GO:0044424,GO:0044444,GO:0044464,GO:0046872,GO:0046907,GO:0046914,GO:…	ko:K07213	-	0.843872	0.157529	-0.826366	0.886954	-0.0670247	0.999881	0.759341	0.869287	-0.415139	0.970998	-0.764061	0.783383	-0.348922	0.999892	11.8046	6.68232	3.72504	8.28751	6.678	6.1786	7.25154	5.6797
LOC135126656	NW_026972107	XP_063908775.1	Forms chloride channels	GO:0003674,GO:0005215,GO:0005216,GO:0005225,GO:0005229,GO:0005253,GO:0005254,GO:0005575,GO:0005623,GO:0005886,GO:0005887,GO:0006810,GO:0006811,GO:0006820,GO:0006821,GO:0006884,GO:0008150,GO:0008361,GO:0008509,GO:0009987,GO:0009992,GO:0015075,GO:0015103,GO:0015108,GO:0015267,GO:0015318,GO:0015698,GO:0016020,GO:0016021,GO:0016043,GO:0019725,GO:0022803,GO:0022836,GO:0022838,GO:0022839,GO:0022857,GO:…	ko:K22204	-	-6.61145	0	-0.639036	0.928796	-0.796351	0.999881	-0.157314	0.980629	-1.29699		-1.31458		-0.0175946		0.267829	17.6171	11.3664	0.0711626	0.399501	10.1164	0.0495518	0.324703
LOC135126650	NW_026972107	XP_063908762.1	Forms chloride channels	GO:0003674,GO:0005215,GO:0005216,GO:0005225,GO:0005229,GO:0005253,GO:0005254,GO:0005575,GO:0005623,GO:0005886,GO:0005887,GO:0006810,GO:0006811,GO:0006820,GO:0006821,GO:0006884,GO:0008150,GO:0008361,GO:0008509,GO:0009987,GO:0009992,GO:0015075,GO:0015103,GO:0015108,GO:0015267,GO:0015318,GO:0015698,GO:0016020,GO:0016021,GO:0016043,GO:0019725,GO:0022803,GO:0022836,GO:0022838,GO:0022839,GO:0022857,GO:…	ko:K22204	-	-4.49444	1.94393e-12	-1.17455	0.707665	-1.09958	0.999881	0.0749619	0.990501	1.57631		2.50987		0.933552		0.195238	23.1498	10.7191	0.562635	3.85534	11.3041	0.891932	3.58732
LOC135126636	NW_026972107	XP_063908747.1	Forms chloride channels	GO:0003674,GO:0005215,GO:0005216,GO:0005225,GO:0005229,GO:0005253,GO:0005254,GO:0005575,GO:0005623,GO:0005886,GO:0005887,GO:0006810,GO:0006811,GO:0006820,GO:0006821,GO:0006884,GO:0008150,GO:0008361,GO:0008509,GO:0009987,GO:0009992,GO:0015075,GO:0015103,GO:0015108,GO:0015267,GO:0015318,GO:0015698,GO:0016020,GO:0016021,GO:0016043,GO:0019725,GO:0022803,GO:0022836,GO:0022838,GO:0022839,GO:0022857,GO:…	ko:K22204	-	0.650609	0.312779	0.187186	0.981027	0.175001	0.999881	-0.0121853	0.999678	-0.033466	0.998452	-0.125994	0.989923	-0.0925276	0.999892	16.0849	10.2754	11.9166	15.6268	13.4273	11.0534	14.5532	15.715
LOC135126660	NW_026972107	XP_063908789.1	ZnF_C4 abd HLH domain containing kinases domain	-	-	-	-0.755482	0.0903207	0.0285859	0.996072	-1.24869	0.999881	-1.27728	0.687209	0.745795	0.776439	0.324324	0.949695	-0.421471	0.999892	16.7432	42.577	44.3849	30.8893	29.3781	18.0165	20.491	19.6017
LOC135126676	NW_026972107	XP_063908813.1	ZnF_C4 abd HLH domain containing kinases domain	-	-	-	-5.63951	0	0.616576	0.930911	-1.15949	0.999881	-1.77607	0.633877	3.21022		1.93686		-1.27335		0	6.00755	9.44763	0.142325	0	2.71272	0.156799	0.329901
LOC135126670	NW_026972107	XP_063908800.1	ZnF_C4 abd HLH domain containing kinases domain	-	-	-	1.29483	0.160004	-2.01231	0.650015	-2.34643		-0.33412	0.972569	2.27995	0.314409	2.43344	0.177042	0.153494	0.999892	1.07132	3.57871	0.838977	5.09435	2.58217	0.68284	4.745	2.93272
LOC135122653	NW_026972107	XP_063903086.1	vesicle docking	GO:0000003,GO:0000139,GO:0000149,GO:0000278,GO:0000280,GO:0000281,GO:0000902,GO:0000910,GO:0001505,GO:0002164,GO:0002376,GO:0002520,GO:0002790,GO:0003674,GO:0005484,GO:0005488,GO:0005515,GO:0005575,GO:0005622,GO:0005623,GO:0005737,GO:0005783,GO:0005789,GO:0005793,GO:0005794,GO:0005798,GO:0005801,GO:0005886,GO:0006810,GO:0006836,GO:0006873,GO:0006875,GO:0006878,GO:0006886,GO:0006887,GO:0006888,GO:…	ko:K08490	-	-1.23465	0.0101178	-0.120048	0.989341	-0.442143	0.999881	-0.322095	0.95603	-0.35525	0.973093	-0.388148	0.934362	-0.032898	0.999892	13.7895	25.1931	23.379	9.48339	7.37618	18.3248	9.8474	9.05079
LOC135126682	NW_026972107	XP_063908825.1	Transferase activity, transferring phosphorus-containing groups	-	-	-	-6.95109	0	0.0241806	0.997433	-0.828826	0.999881	-0.853006	0.851935	1.95403		2.69333		0.7393		0	13.9713	14.3699	0.0711626	3.39084	7.8857	0.105161	0.896831
LOC135141664	NW_026972107	XP_063929072.1	Transferase activity, transferring phosphorus-containing groups	-	-	-	-6.99407	7.5777e-12	0.469829	0.962183	-2.29585	0.864817	-2.76568	0.414522	1.95403		1.93643		-0.0175946		0	9.82718	13.7617	0.0711626	5.29738	2.06716	0.0495518	2.45866
LOC135126694	NW_026972107	XP_063908853.1	Transferase activity, transferring phosphorus-containing groups	-	-	-	-1.9467	0.11521	0.977184	0.933137	2.52854		1.55135	0.772753	-2.1502		1.15901		3.30921		0.195238	0.139484	0.442354	0	0.493691	1.58087	0.201236	0.164951
LOC135126700	NW_026972107	XP_063908866.1	Transferase activity, transferring phosphorus-containing groups	-	-	-	-4.83912	4.44629e-12	-0.188052	0.985033	-0.987943	0.999881	-0.799891	0.893057	3.84361		2.67057		-1.17303		0	4.82376	4.14088	0.336356	0	2.20779	0.0991036	0.164951
LOC135122718	NW_026972107	XP_063903205.1	Transferase activity, transferring phosphorus-containing groups	-	-	-	-3.06405	0.0338488	-0.669251		-2.37904		-1.70978		0.24512		2.69329		2.44817		0	0.908865	0.540625	0	0.37676	0.107594	0.0991036	0.907228
LOC135141729	NW_026972107	XP_063929207.1	Transferase activity, transferring phosphorus-containing groups	-	-	-	-1.88259	0.0455753	0.201343	0.98759	-0.933069		-1.13441	0.891799	1.18305		1.45209		0.26904		0.0725907	1.00801	1.26759	0.245736	0.587881	0.430375	0.253816	0.489653
LOC135141787	NW_026972107	XP_063929341.1	Transferase activity, transferring phosphorus-containing groups	-	-	-	4.30943	2.0146e-14	4.18563		3.92965		-0.255975		0.582205	0.942055	0.590654	0.896211	0.00844831	0.999892	4.42546	0	0.510142	6.35204	6.88249	0.575246	5.96265	9.58653
LOC135141843	NW_026972107	XP_063929480.1	Transferase activity, transferring phosphorus-containing groups	-	-	-	-1.31863	0.326303	2.52853	0.525563	0.292786		-2.23575	0.727696	4.30133		4.90631		0.604979		0	0.277583	1.65473	0.439767	0.37676	0.34142	0.658374	1.14946
LOC135138390	NW_026972135	XP_063924430.1	DNA/RNA non-specific endonuclease	-	-	-	-9.5053	1.03236e-10	9.37706	0.0471326	12.5587	0.00797818	3.18165	0.617746	1.47675		1.15966		-0.317088		0.0725907	0	22.544	0.376713	0.0941899	188.827	0.201236	0
LOC135126714	NW_026972107	XP_063908891.1	Transferase activity, transferring phosphorus-containing groups	-	-	-	-3.00557	7.37572e-06	1.60216	0.52987	0.838098	0.999881	-0.764067	0.8765	-1.38018		-0.170409		1.20977		1.24402	2.65054	8.51195	0.297442	3.99824	5.17721	0.804943	1.63391
LOC135126734	NW_026972107	XP_063908923.1	Transferase activity, transferring phosphorus-containing groups	-	-	-	-2.82337	1.49775e-07	0.790802	0.91312	1.16204	0.999881	0.371237	0.950409	0.257957	0.996492	0.746758	0.89951	0.488801	0.999892	2.06505	12.4632	21.6992	2.94398	6.09316	27.311	3.15721	3.91723
LOC135122786	NW_026972107	XP_063903327.1	Transferase activity, transferring phosphorus-containing groups	-	-	-	0.339754	0.925875	1.53846	0.838109	1.31431		-0.224146	0.979144	-2.61317	0.397864	-1.82802	0.584342	0.785156	0.999892	2.49561	0.396098	1.17041	0.488233	0.422243	0.753157	0.713982	1.85534
LOC135126723	NW_026972107	XP_063908903.1	ZnF_C4 abd HLH domain containing kinases domain	-	-	-	0.74841	0.208053	0.435964	0.962183	0.540156	0.999881	0.104193	0.988618	0.670038	0.860808	0.452892	0.910135	-0.217147	0.999892	10.548	6.84988	9.5731	17.8615	14.249	9.85966	14.0777	15.5954
LOC135126742	NW_026972107	XP_063908936.1	Transferase activity, transferring phosphorus-containing groups	-	-	-	-1.74328	0.000772005	0.587363	0.933137	-0.432785	0.999881	-1.02015	0.807097	0.010789	0.998637	1.03804	0.770509	1.02725	0.999892	2.1877	7.95704	12.1515	2.04805	8.15567	6.00069	4.01379	8.75208
LOC135126751	NW_026972107	XP_063908957.1	Glucosamine-6-phosphate deaminase activity. It is involved in the biological process described with	GO:0000003,GO:0003674,GO:0003824,GO:0004342,GO:0005575,GO:0005622,GO:0005623,GO:0005737,GO:0005829,GO:0005975,GO:0005996,GO:0006000,GO:0006002,GO:0006040,GO:0006041,GO:0006043,GO:0006044,GO:0006091,GO:0006793,GO:0006796,GO:0007338,GO:0007340,GO:0008150,GO:0008152,GO:0009056,GO:0009058,GO:0009566,GO:0009987,GO:0016051,GO:0016787,GO:0016853,GO:0016860,GO:0016861,GO:0019239,GO:0019318,GO:0019319,GO:…	ko:K02564	-	-0.487575	0.584311	-0.74221	0.887511	-0.258693	0.999881	0.483517	0.915219	-0.921844	0.629254	-0.909467	0.576174	0.0123764	0.999892	51.8616	53.4886	32.6832	22.7121	26.7054	45.1064	27.736	22.4253
LOC135126772	NW_026972107	XP_063908979.1	T-complex protein 11-like protein	GO:0001669,GO:0005575,GO:0005622,GO:0005623,GO:0005634,GO:0005737,GO:0005856,GO:0005874,GO:0005929,GO:0007154,GO:0007165,GO:0007275,GO:0008150,GO:0009966,GO:0009987,GO:0010646,GO:0010737,GO:0012505,GO:0015630,GO:0017157,GO:0019932,GO:0019933,GO:0019935,GO:0023051,GO:0023052,GO:0030141,GO:0031410,GO:0031514,GO:0031982,GO:0032501,GO:0032502,GO:0032879,GO:0035556,GO:0036126,GO:0042995,GO:0043226,GO:…	-	-	-0.0467446	0.997119	-0.00298049	0.99969	0.857163	0.999881	0.860144	0.810716	-1.16137	0.381359	-1.92407	0.0213476	-0.762697	0.999892	30.325	13.5775	14.3277	12.0141	9.26661	24.478	8.04814	6.47846
LOC135126765	NW_026972107	XP_063908968.1	Broad-minded protein	GO:0000226,GO:0001578,GO:0001654,GO:0002088,GO:0003002,GO:0003406,GO:0006996,GO:0007010,GO:0007017,GO:0007154,GO:0007165,GO:0007166,GO:0007224,GO:0007275,GO:0007368,GO:0007389,GO:0007399,GO:0007423,GO:0007507,GO:0008104,GO:0008150,GO:0009653,GO:0009790,GO:0009792,GO:0009799,GO:0009855,GO:0009888,GO:0009953,GO:0009987,GO:0016043,GO:0021532,GO:0021904,GO:0021915,GO:0022607,GO:0023052,GO:0030030,GO:…	-	-	4.11193	9.38697e-06	-2.50457		-2.49938		0.0051968		-0.0556587	0.998452	0.835908	0.928385	0.891566	0.999892	0.898612	0.185056	0	1.13626	1.66623	0	1.92373	1.13386
LOC135126804	NW_026972107	XP_063909029.1	It is involved in the biological process described with oxidation-reduction process	GO:0000166,GO:0000302,GO:0000737,GO:0001101,GO:0002931,GO:0003674,GO:0003676,GO:0003677,GO:0003824,GO:0004174,GO:0005488,GO:0005515,GO:0005575,GO:0005622,GO:0005623,GO:0005634,GO:0005737,GO:0005739,GO:0005740,GO:0005741,GO:0005743,GO:0005758,GO:0005829,GO:0006091,GO:0006119,GO:0006139,GO:0006163,GO:0006259,GO:0006308,GO:0006309,GO:0006323,GO:0006725,GO:0006753,GO:0006793,GO:0006796,GO:0006807,GO:…	ko:K04727	-	0.514491	0.421372	-1.11935	0.692235	-0.0865843	0.999881	1.03276	0.759325	-0.570676	0.84771	-0.613907	0.744798	-0.0432313	0.999892	61.093	42.7163	20.9849	32.5838	31.1518	41.255	40.2173	33.4749
LOC135126820	NW_026972107	XP_063909048.1	Belongs to the AB hydrolase superfamily. Lipase family	-	ko:K01052	-	-6.54381	0	2.95597	0.0711293	1.59558	0.999881	-1.36039	0.760477	2.56452		0.110114		-2.4544		0.195238	8.59488	67.1097	0.978262	0.847709	26.0352	0.0991036	0.737079
LOC135126827	NW_026972107																				0	0	0	0	0	0	0	0
LOC135132436	NW_026972126	XP_063916596.1	Belongs to the peptidase C1 family	-	ko:K01363	-	-10.2902	5.60653e-11	8.72764	0.000249812	-2.43516	0.999881	-11.1628	0.139029							0	0.139022	77.7317	0	0	0	0	0
LOC135122867	NW_026972107	XP_063903447.1	Belongs to the AB hydrolase superfamily. Lipase family	-	ko:K01052	-	-5.30681	0.000739651	6.30319	0.370223	2.94595		-3.35724	0.70443							0	0	2.4156	0	0	0.233826	0	0
LOC135122944	NW_026972107	XP_063903548.1	Belongs to the AB hydrolase superfamily. Lipase family	-	ko:K01052	-	-3.97195	0.00535474	7.44202	0.176835	3.88451		-3.55751	0.566359	4.81115		4.29852		-0.512625		0	0	5.33109	0.83738	0.0941899	0.467652	0.570442	0.324703
LOC135126830	NW_026972107	XP_063909075.1	Belongs to the AB hydrolase superfamily. Lipase family	-	ko:K01052	-	-1.88533	0.00248265	1.81167	0.315906	0.432579	0.999881	-1.37909	0.710349	0.083989	0.998452	0.153021	0.991442	0.0690315	0.999892	3.59944	2.37071	10.2427	3.50031	1.47785	3.8073	3.93822	2.50475
LOC135126855	NW_026972107	XP_063909120.1	Belongs to the AB hydrolase superfamily. Lipase family	-	ko:K01052	-	-1.36156	0.259369	3.07982	0.341285	1.73315		-1.34667	0.834227	1.92396		0.838106		-1.08585		0.390477	0.185978	2.44185	0.960248	0.870451	1.0429	0.306396	0.572128
LOC135126862	NW_026972107																				0	0	0	0	0	0	0	0
LOC135126871	NW_026972107	XP_063909139.1	Belongs to the AB hydrolase superfamily. Lipase family	-	ko:K01052	-	2.88029	6.79982e-06	3.42576	0.181618	1.76853		-1.65723	0.764464	1.23924	0.492751	1.15069	0.507641	-0.0885417	0.999892	6.96356	0.232473	3.75498	17.8907	19.355	1.27672	14.4203	11.8854
LOC135141977	NW_026972107	XP_063929708.1	Belongs to the AB hydrolase superfamily. Lipase family	-	ko:K01052	-	-1.61959	0.169784	0.852128	0.93395	1.60414		0.752013	0.915714	3.51879		2.7556	0.598897	-0.763191	0.999892	0.195238	0.581154	1.05479	1.57459	0.656107	1.95956	0.981056	0.329901
LOC135123046	NW_026972107	XP_063903650.1	Belongs to the AB hydrolase superfamily. Lipase family	-	ko:K01052	-	-3.99449	0.000331991	0.221553	0.984254	0.198301	0.999881	-0.0232519	0.999061	-0.566769		0.154342		0.721111		0.585715	2.85133	3.46696	0.316899	0.399501	3.50739	0.503661	1.06178
LOC135126886	NW_026972107	XP_063909161.1	Belongs to the AB hydrolase superfamily. Lipase family	-	ko:K01052	-	5.94668	9.20853e-14	0.419701		1.3647		0.945003		1.24866	0.780526	0.710311	0.913746	-0.538346	0.999892	2.53311	0.139022	0.222106	7.01738	0	0.575246	4.00312	0
LOC135126891	NW_026972107	XP_063909174.1	Belongs to the AB hydrolase superfamily. Lipase family	GO:0005575,GO:0005576,GO:0007586,GO:0008150,GO:0032501	ko:K01052	-	-6.38423	6.60003e-11	0.247189	0.980806	0.724338	0.999881	0.477149	0.938541							0	2.10424	2.51117	0	0.0941899	3.64802	0	0.329901
LOC135142164	NW_026972107	XP_063929933.1	Belongs to the AB hydrolase superfamily. Lipase family	-	ko:K01052	-	-3.54561	0.00599032	1.14165		1.75326		0.611601								0	0.185056	0.419948	0	0	0.556608	0	0.159752
LOC135123143	NW_026972107	XP_063903743.1	Belongs to the AB hydrolase superfamily. Lipase family	-	ko:K01052	-	1.04506	0.795704	-1.70671		-1.70131		0.00539515		1.95385		0.247369		-1.70648		0	0.0464946	0	0.0517055	0	0	0	0.159752
LOC135128376	NW_026972117	XP_063911354.1	Transcription activator MBF2	-	-	-	-11.5726	0	8.70411	5.15236e-05	10.0087	0.000422331	1.30462	0.878251	0.24512		1.93645		1.69133		0	0.220835	106.045	0	0	247.507	0.0525803	0
LOC135126899	NW_026972107	XP_063909186.1	Belongs to the AB hydrolase superfamily. Lipase family	-	ko:K01052	-	-13.4806	0	3.1489	0.263249	-0.305312	0.999881	-3.45421	0.414522	1.95385		0.247369		-1.70648		0	122.701	1112.54	0.0517055	163.231	101.758	0	61.3806
LOC135126907	NW_026972107	XP_063909200.1	Belongs to the AB hydrolase superfamily. Lipase family	-	ko:K01052	-	-3.57372	0.000124778	3.09438	0.262702	-2.04641	0.999881	-5.14079	0.0693838	1.06854	0.863574	0.986987	0.830317	-0.0815505	0.999892	2.41046	10.19	88.2088	5.96831	13.5992	2.53481	4.31627	9.60212
LOC135142348	NW_026972107	XP_063930142.1	Belongs to the AB hydrolase superfamily. Lipase family	-	ko:K01052	-	-9.75183	1.29824e-15	0.208543	0.987831	-4.65728	0.286846	-4.86582	0.139029	-2.14955		-2.1473		0.00224838		0.0725907	51.3431	59.9296	0	1.15302	2.0858	0	0.164951
LOC135142431	NW_026972107	XP_063930243.1	Belongs to the AB hydrolase superfamily. Lipase family	-	ko:K01052	-	-3.42488	0.000508767	-2.1089	0.654116	-3.94528	0.510639	-1.83638	0.80077	-2.37174		-2.88803		-0.516296		1.41174	12.1927	2.88386	0.122868	0.539175	0.790433	0.209379	0.561732
Ds	NW_026972107	XP_063909210.1	Calcium ion binding. It is involved in the biological process described with homophilic cell adhesion via plasma membrane adhesion molecules	GO:0000226,GO:0000902,GO:0000904,GO:0001501,GO:0001503,GO:0001654,GO:0001655,GO:0001657,GO:0001658,GO:0001736,GO:0001737,GO:0001738,GO:0001745,GO:0001763,GO:0001822,GO:0001823,GO:0002009,GO:0002165,GO:0003002,GO:0003007,GO:0003170,GO:0003171,GO:0003174,GO:0003179,GO:0003181,GO:0003183,GO:0003188,GO:0003190,GO:0003192,GO:0003197,GO:0003203,GO:0003272,GO:0003273,GO:0003674,GO:0005488,GO:0005509,GO:…	ko:K16507	-	2.81948	5.71374e-11	0.848983	0.877467	1.01852	0.999881	0.169541	0.977082	-0.630255	0.784298	-0.757616	0.589344	-0.127361	0.999892	264.385	16.6555	32.141	143.959	121.11	33.8988	156.885	182.503
LOC135124431	NW_026972112	XP_063905554.1					-8.15569	6.73267e-11	7.97801	0.00158356	8.89461	0.00703435	0.9166	0.917212	-1.83034		-1.09063		0.739713		0.34042	0.128307	39.3549	0.0711626	0	67.7841	0.209379	0
LOC135123233	NW_026972107	XP_063903834.1	spliceosomal snRNP assembly	GO:0000375,GO:0000377,GO:0000387,GO:0000398,GO:0005575,GO:0005622,GO:0005623,GO:0005634,GO:0005654,GO:0005737,GO:0005829,GO:0006139,GO:0006396,GO:0006397,GO:0006725,GO:0006807,GO:0006810,GO:0006913,GO:0008150,GO:0008152,GO:0008380,GO:0009987,GO:0010467,GO:0016043,GO:0016070,GO:0016071,GO:0022607,GO:0022613,GO:0022618,GO:0031974,GO:0031981,GO:0032797,GO:0032991,GO:0034622,GO:0034641,GO:0034719,GO:…	ko:K13136	-	0.61598	0.583928	-0.514333	0.940649	0.139243	0.999881	0.653576	0.892285	-1.20947	0.530133	-1.55496	0.247293	-0.345495	0.999892	11.0512	5.15433	4.03702	4.80916	2.70232	5.76262	3.49598	2.91713
LOC135126929	NW_026972107	XP_063909242.1	component of the eukaryotic translation initiation factor 3 (eIF-3) complex, which is involved in protein synthesis of a specialized repertoire of mRNAs and, together with other initiation factors, stimulates binding of mRNA and methionyl-tRNAi to the 40S ribosome. The eIF-3 complex specifically targets and initiates translation of a subset of mRNAs involved in cell proliferation	GO:0005575,GO:0005622,GO:0005623,GO:0005737,GO:0005829,GO:0005852,GO:0006412,GO:0006413,GO:0006518,GO:0006807,GO:0008150,GO:0008152,GO:0009058,GO:0009059,GO:0009987,GO:0010467,GO:0010941,GO:0010942,GO:0019538,GO:0032991,GO:0034641,GO:0034645,GO:0042981,GO:0043043,GO:0043065,GO:0043067,GO:0043068,GO:0043170,GO:0043603,GO:0043604,GO:0044237,GO:0044238,GO:0044249,GO:0044260,GO:0044267,GO:0044271,GO:…	ko:K15028	-	0.268738	0.746593	-0.74894	0.86392	-0.416684	0.999881	0.332256	0.938089	-0.593668	0.832467	-0.777412	0.589344	-0.183745	0.999892	29.927	22.6144	14.81	19.3403	21.1381	18.0309	17.0214	15.4721
LOC135126918	NW_026972107	XP_063909223.1	It is involved in the biological process described with vesicle-mediated transport	GO:0000003,GO:0000149,GO:0000278,GO:0000280,GO:0001505,GO:0003674,GO:0005484,GO:0005488,GO:0005515,GO:0005575,GO:0005622,GO:0005623,GO:0005737,GO:0005886,GO:0006810,GO:0006836,GO:0006886,GO:0006887,GO:0006904,GO:0006906,GO:0006996,GO:0007049,GO:0007140,GO:0007143,GO:0007154,GO:0007267,GO:0007268,GO:0007269,GO:0007276,GO:0007292,GO:0008104,GO:0008150,GO:0009987,GO:0012505,GO:0015031,GO:0015833,GO:…	ko:K13814	-	-0.300636	0.829319	-0.874523	0.817819	0.377798	0.999881	1.25232	0.69167	-0.508814	0.924749	-0.663212	0.784687	-0.154399	0.999892	24.4252	23.8754	13.9437	16.7067	15.3795	31.9088	15.3231	15.9558
LOC135126939	NW_026972107	XP_063909252.1	assists the folding of proteins upon ATP hydrolysis	GO:0003674,GO:0005488,GO:0005515,GO:0005575,GO:0005622,GO:0005623,GO:0005737,GO:0005829,GO:0005832,GO:0006457,GO:0006458,GO:0008150,GO:0009987,GO:0032991,GO:0044183,GO:0044424,GO:0044444,GO:0044445,GO:0044464,GO:0051082,GO:0061077,GO:0101031	ko:K09497	-	0.320816	0.704233	-0.519763	0.931349	-0.701138	0.999881	-0.181375	0.971206	-0.987904	0.454828	-0.694762	0.684332	0.293143	0.999892	172.636	112.924	83.5452	74.0371	78.3027	70.8484	106.35	99.7669
LOC135142606	NW_026972107	XP_063930453.1	transferase activity, transferring acyl groups other than amino-acyl groups	GO:0007275,GO:0007423,GO:0007444,GO:0008150,GO:0009888,GO:0022416,GO:0032501,GO:0032502,GO:0035220,GO:0035295,GO:0048513,GO:0048731,GO:0048856,GO:0060429	-	-	-5.4511	0.000109443	1.95922	0.707382	-2.54944	0.999881	-4.50866	0.334698	-2.1502		-0.458884		1.69131		0.195238	1.61331	6.39967	0	4.52111	0.215188	0.0495518	0.974108
LOC135126988	NW_026972107	XP_063909337.1	transferase activity, transferring acyl groups other than amino-acyl groups	GO:0007275,GO:0007423,GO:0007444,GO:0008150,GO:0009888,GO:0022416,GO:0032501,GO:0032502,GO:0035220,GO:0035295,GO:0048513,GO:0048731,GO:0048856,GO:0060429	-	-	-6.82448	5.52106e-07	0.248754	0.984254	-2.55121	0.923306	-2.79997	0.566359	1.95385		0.247369		-1.70648		0	6.42527	7.94117	0.0517055	7.441	1.16913	0	0.809157
LOC135126993	NW_026972107	XP_063909349.1	TNF receptor-associated factor	GO:0003674,GO:0005488,GO:0005515,GO:0005575,GO:0005622,GO:0005623,GO:0005737,GO:0044424,GO:0044464	ko:K03174,ko:K09849	-	-7.22473	0	-1.56339	0.46298	-0.982715	0.999881	0.580671	0.905897	-0.301547		-1.47885		-1.1773		0.290363	73.7063	25.8899	0.206822	1.99428	38.4313	0.102132	1.85015
LOC135127003	NW_026972107	XP_063909361.1	positive regulation of dendritic spine morphogenesis	GO:0000932,GO:0003674,GO:0003676,GO:0003723,GO:0005488,GO:0005575,GO:0005622,GO:0005623,GO:0005737,GO:0005829,GO:0006417,GO:0007275,GO:0007346,GO:0007349,GO:0007399,GO:0008150,GO:0009653,GO:0009794,GO:0009889,GO:0009890,GO:0009892,GO:0009987,GO:0010468,GO:0010494,GO:0010556,GO:0010558,GO:0010605,GO:0010608,GO:0010629,GO:0010720,GO:0010769,GO:0010770,GO:0010975,GO:0010976,GO:0017148,GO:0019222,GO:…	ko:K18743	-	-0.62237	0.61047	-1.40994	0.552153	0.444983	0.999881	1.85492	0.523092	-0.740012	0.806062	-0.845837	0.646853	-0.105825	0.999892	74.6801	75.5471	30.107	32.1058	31.3861	105.916	41.8857	40.2811
LOC135127029	NW_026972107																				0	0	0	0	0	0	0	0
LOC135126961	NW_026972107	XP_063909311.1	Domain of unknown function (DUF4211)	GO:0000003,GO:0001708,GO:0001764,GO:0002119,GO:0002164,GO:0003006,GO:0005575,GO:0005622,GO:0005623,GO:0005634,GO:0006915,GO:0006928,GO:0007154,GO:0007165,GO:0007166,GO:0007264,GO:0007265,GO:0007267,GO:0007275,GO:0007399,GO:0007548,GO:0008150,GO:0008219,GO:0009653,GO:0009791,GO:0009987,GO:0012501,GO:0016055,GO:0016477,GO:0022008,GO:0022414,GO:0023052,GO:0030154,GO:0032501,GO:0032502,GO:0035556,GO:…	-	-	0.416384	0.620492	-0.571677	0.922998	0.50766	0.999881	1.07934	0.747342	-0.18941	0.991047	-0.268846	0.952836	-0.0794364	0.999892	216.883	151.878	107.565	171.239	153.516	221.785	180.131	193
LOC135126979	NW_026972107	XP_063909325.1	PLAT/LH2 domain	GO:0003674,GO:0005085,GO:0005088,GO:0005215,GO:0005216,GO:0005261,GO:0005262,GO:0005488,GO:0005515,GO:0005575,GO:0005622,GO:0005623,GO:0005737,GO:0005794,GO:0005802,GO:0005829,GO:0006810,GO:0006811,GO:0006812,GO:0006816,GO:0007275,GO:0007399,GO:0007591,GO:0007593,GO:0008150,GO:0008324,GO:0009581,GO:0009582,GO:0009605,GO:0009612,GO:0009628,GO:0009966,GO:0009987,GO:0010646,GO:0010721,GO:0010975,GO:…	ko:K20164	-	-0.597865	0.146472	0.162268	0.978563	0.0538543	0.999881	-0.108413	0.981282	0.184254	0.989512	0.280029	0.943752	0.0957745	0.999892	35.1059	56.359	65.5553	40.7183	51.4811	59.2884	42.9129	51.8128
LOC135126945	NW_026972107	XP_063909284.1	Belongs to the protein-tyrosine phosphatase family. Non-receptor class myotubularin subfamily	GO:0000003,GO:0000123,GO:0000278,GO:0001558,GO:0001691,GO:0003674,GO:0003682,GO:0003824,GO:0004721,GO:0004857,GO:0005085,GO:0005088,GO:0005488,GO:0005515,GO:0005575,GO:0005622,GO:0005623,GO:0005634,GO:0005654,GO:0005694,GO:0005700,GO:0005737,GO:0005768,GO:0005783,GO:0005789,GO:0005829,GO:0005938,GO:0006325,GO:0006355,GO:0006357,GO:0006464,GO:0006470,GO:0006473,GO:0006475,GO:0006479,GO:0006629,GO:…	ko:K18061	-	-0.327809	0.621595	-0.0294426	0.99585	0.218453	0.999881	0.247895	0.957827	-0.0250101	0.998452	-0.0641417	0.994409	-0.0391316	0.999892	87.3429	100.947	104.194	87.3993	91.8508	118.648	84.1949	106.149
LOC135127010	NW_026972107	XP_063909388.1	It is involved in the biological process described with	GO:0000122,GO:0000165,GO:0000187,GO:0000209,GO:0001503,GO:0001700,GO:0001773,GO:0001775,GO:0001817,GO:0001819,GO:0001838,GO:0001841,GO:0001843,GO:0001894,GO:0001932,GO:0001934,GO:0002009,GO:0002218,GO:0002220,GO:0002221,GO:0002223,GO:0002224,GO:0002237,GO:0002250,GO:0002253,GO:0002274,GO:0002376,GO:0002429,GO:0002460,GO:0002478,GO:0002495,GO:0002504,GO:0002520,GO:0002521,GO:0002573,GO:0002637,GO:…	ko:K03175	-	-0.121127	0.959549	0.76888	0.878093	-0.181291	0.999881	-0.950171	0.798499	0.161558	0.996492	0.33967	0.948969	0.178112	0.999892	14.2276	13.2188	22.9419	17.563	19.2346	11.2728	18.1636	14.4831
LOC135142698	NW_026972107	XP_063930550.1	serine-type endopeptidase activity. It is involved in the biological process described with proteolysis	-	ko:K01312	-	2.06302	0.347369	0.0833288		2.53305		2.44972		-1.06981		-3.537		-2.4672		0.34042	0	0	0.142325	0.399501	0.233826	0	0
LOC135123374	NW_026972107	XP_063904083.1	serine-type endopeptidase activity. It is involved in the biological process described with proteolysis	-	ko:K01312	-															0	0	0	0	0	0	0	0
LOC135127036	NW_026972107	XP_063909404.1	serine-type endopeptidase inhibitor activity	GO:0000902,GO:0000904,GO:0005575,GO:0005576,GO:0005604,GO:0005622,GO:0005623,GO:0005737,GO:0005783,GO:0005788,GO:0006928,GO:0006935,GO:0007155,GO:0007275,GO:0007399,GO:0007409,GO:0007411,GO:0007413,GO:0007517,GO:0008037,GO:0008038,GO:0008045,GO:0008150,GO:0009605,GO:0009653,GO:0009987,GO:0012505,GO:0016043,GO:0016203,GO:0022008,GO:0022610,GO:0030016,GO:0030017,GO:0030030,GO:0030154,GO:0030182,GO:…	-	-	-2.37172	8.23645e-07	0.846997	0.867196	0.795983	0.999881	-0.0510142	0.994747	0.0560279	0.998452	0.501415	0.937589	0.445388	0.999892	7.80213	21.0672	39.4995	7.07987	59.3995	37.4528	10.7494	41.5872
LOC135127048	NW_026972107	XP_063909420.1	serine-type endopeptidase inhibitor activity	GO:0000902,GO:0000904,GO:0005575,GO:0005576,GO:0005604,GO:0005622,GO:0005623,GO:0005737,GO:0005783,GO:0005788,GO:0006928,GO:0006935,GO:0007155,GO:0007275,GO:0007399,GO:0007409,GO:0007411,GO:0007413,GO:0007517,GO:0008037,GO:0008038,GO:0008045,GO:0008150,GO:0009605,GO:0009653,GO:0009987,GO:0012505,GO:0016043,GO:0016203,GO:0022008,GO:0022610,GO:0030016,GO:0030017,GO:0030030,GO:0030154,GO:0030182,GO:…	-	-	4.48353	1.56584e-11	1.18279		0.718101		-0.464688		-0.213171	0.996744	-0.190967	0.989923	0.0222037	0.999892	4.52058	0.0925278	0.226435	4.64577	0.539175	0.107594	4.08082	0.984505
LOC135127055	NW_026972107	XP_063909433.1					-2.8335	0.0325348	-0.460706		1.68389		2.1446		0.24512		1.93645		1.69133		0	0.232473	0.205232	0	0	1.16913	0.0525803	0.159752
LOC135127066	NW_026972107	XP_063909451.1	Family of unknown function (DUF572)	GO:0008150,GO:0009966,GO:0009968,GO:0010646,GO:0010648,GO:0010941,GO:0023051,GO:0023057,GO:0030431,GO:0032501,GO:0042981,GO:0043066,GO:0043067,GO:0043069,GO:0043516,GO:0043518,GO:0043523,GO:0043524,GO:0048519,GO:0048523,GO:0048583,GO:0048585,GO:0050789,GO:0050794,GO:0060548,GO:0065007,GO:0080134,GO:0080135,GO:1901214,GO:1901215,GO:1901796,GO:1901797,GO:1902531,GO:1902532,GO:2001020,GO:2001021	-	-	0.155937	0.906564	-0.070461	0.992355	0.233416	0.999881	0.303877	0.946332	0.120866	0.996967	0.198114	0.979606	0.0772478	0.999892	15.1813	15.0688	14.3518	17.3282	15.8764	16.8617	17.0528	17.8534
LOC135127075	NW_026972107	XP_063909462.1	Protein kinase binding. It is involved in the biological process described with regulation of cyclin-dependent protein serine threonine kinase activity	GO:0000003,GO:0000079,GO:0000082,GO:0000122,GO:0000278,GO:0000307,GO:0000785,GO:0001541,GO:0001558,GO:0001775,GO:0001889,GO:0001932,GO:0001934,GO:0002119,GO:0002164,GO:0002376,GO:0003006,GO:0003008,GO:0003674,GO:0003824,GO:0004672,GO:0004674,GO:0004693,GO:0005488,GO:0005515,GO:0005575,GO:0005622,GO:0005623,GO:0005634,GO:0005635,GO:0005654,GO:0005694,GO:0005730,GO:0005737,GO:0005829,GO:0006022,GO:…	ko:K04503,ko:K10151,ko:K10152	-	-0.363328	0.777496	-0.274345	0.969682	-0.505719	0.999881	-0.231374	0.963657	-1.21626	0.427762	-1.18438	0.372732	0.0318766	0.999892	48.8553	31.5893	27.5586	13.5955	10.1338	22.7091	21.5791	20.7283
LOC135127147	NW_026972107	XP_063909568.1	structural constituent of ribosome	GO:0000313,GO:0000315,GO:0003674,GO:0003735,GO:0005198,GO:0005575,GO:0005622,GO:0005623,GO:0005737,GO:0005739,GO:0005740,GO:0005743,GO:0005759,GO:0005761,GO:0005762,GO:0005829,GO:0005840,GO:0006412,GO:0006414,GO:0006415,GO:0006518,GO:0006807,GO:0008150,GO:0008152,GO:0009058,GO:0009059,GO:0009987,GO:0010467,GO:0015934,GO:0016020,GO:0016043,GO:0019538,GO:0019866,GO:0022411,GO:0031090,GO:0031966,GO:…	ko:K02902	-	0.339037	0.714141	0.187749	0.980806	0.312516	0.999881	0.124766	0.98175	0.114419	0.998452	0.101847	0.991442	-0.012572	0.999892	11.2139	8.55968	10.1564	12.9286	10.5398	10.7018	12.4058	12.916
LOC135127082	NW_026972107	XP_063909474.1	Phosphorylase b kinase catalyzes the phosphorylation of serine in certain substrates, including troponin I	GO:0003674,GO:0003824,GO:0004105,GO:0004672,GO:0004674,GO:0004683,GO:0004689,GO:0005575,GO:0005622,GO:0005623,GO:0005737,GO:0005829,GO:0005964,GO:0005975,GO:0005976,GO:0005977,GO:0006073,GO:0006091,GO:0006112,GO:0006464,GO:0006468,GO:0006629,GO:0006644,GO:0006650,GO:0006656,GO:0006657,GO:0006793,GO:0006796,GO:0006807,GO:0008150,GO:0008152,GO:0008610,GO:0008654,GO:0009058,GO:0009987,GO:0015980,GO:…	ko:K07190	-	0.199225	0.846252	0.0493028	0.993529	-0.00462865	0.999881	-0.0539315	0.991537	0.115094	0.996744	0.111905	0.989923	-0.00318892	0.999892	119.77	103.094	112.251	124.513	125.562	105.518	125.486	139.11
LOC135127108	NW_026972107	XP_063909521.1	Belongs to the CDP-alcohol phosphatidyltransferase class-I family	-	ko:K00993,ko:K00994,ko:K13644	-	-1.20392	0.0260694	0.345986	0.962183	-1.41925	0.999823	-1.76523	0.523092	0.00380939	0.998768	-0.0449077	0.998576	-0.0487171	0.999892	20.6956	45.5732	59.6235	21.7417	23.4633	16.899	19.8318	25.1425
LOC135127128	NW_026972107	XP_063909544.1	Belongs to the CDP-alcohol phosphatidyltransferase class-I family	-	ko:K00993,ko:K00994,ko:K13644	-	1.55527	0.0432782	-0.766861	0.942316	0.468855		1.23572	0.849267	0.806749	0.955128	0.656766	0.94618	-0.149983	0.999892	1.11638	0.894978	0.501979	2.17001	1.22125	0.986983	1.83252	2.53074
LOC135127137	NW_026972107	XP_063909556.1	Belongs to the CDP-alcohol phosphatidyltransferase class-I family	-	ko:K00993,ko:K00994,ko:K13644	-	0.492076	0.914938	1.87428	0.85207	1.31363		-0.560649	0.95679	1.32771		0.0768947		-1.25082		0.41301	0.185517	0.861146	1.06888	0.565139	0.556608	0.358977	0.412376
LOC135127153	NW_026972107	XP_063909581.1	hydrolase activity, acting on acid anhydrides, in phosphorus-containing anhydrides. It is involved in the biological process described with ATP-dependent chromatin remodeling	GO:0000003,GO:0000166,GO:0000183,GO:0000228,GO:0000733,GO:0000785,GO:0000790,GO:0000793,GO:0000981,GO:0001650,GO:0003006,GO:0003674,GO:0003676,GO:0003677,GO:0003678,GO:0003700,GO:0003824,GO:0004386,GO:0005488,GO:0005515,GO:0005524,GO:0005575,GO:0005622,GO:0005623,GO:0005634,GO:0005654,GO:0005667,GO:0005677,GO:0005694,GO:0005700,GO:0005730,GO:0006139,GO:0006259,GO:0006323,GO:0006325,GO:0006333,GO:…	ko:K11654,ko:K11727	-	0.30284	0.676991	-0.31662	0.962313	0.163442	0.999881	0.480062	0.911386	-0.685161	0.765084	-0.677998	0.699697	0.00716272	0.999892	141.312	85.2274	72.3127	66.3688	69.2056	98.1679	88.4689	84.2356
LOC135127162	NW_026972107	XP_063909607.1	Calcium ion binding	GO:0000003,GO:0000086,GO:0000109,GO:0000226,GO:0000278,GO:0000715,GO:0000922,GO:0003674,GO:0005488,GO:0005509,GO:0005515,GO:0005575,GO:0005622,GO:0005623,GO:0005634,GO:0005654,GO:0005737,GO:0005813,GO:0005814,GO:0005815,GO:0005819,GO:0005829,GO:0005856,GO:0005929,GO:0006139,GO:0006259,GO:0006281,GO:0006289,GO:0006294,GO:0006725,GO:0006807,GO:0006950,GO:0006974,GO:0006996,GO:0007010,GO:0007017,GO:…	ko:K10840,ko:K16465	-	0.971784	0.025847	-0.300564	0.970018	0.151182	0.999881	0.451745	0.92558	0.124984	0.998452	0.460786	0.918231	0.335802	0.999892	8.96857	5.17483	4.83954	9.60806	10.1371	6.53866	12.6177	9.02479
LOC135127157	NW_026972107	XP_063909593.1	Ribose-5-phosphate isomerase activity. It is involved in the biological process described with pentose-phosphate shunt, non-oxidative branch	GO:0000302,GO:0001306,GO:0001315,GO:0003674,GO:0003824,GO:0004751,GO:0005488,GO:0005515,GO:0005575,GO:0005622,GO:0005623,GO:0005737,GO:0005829,GO:0005975,GO:0005996,GO:0006014,GO:0006081,GO:0006098,GO:0006139,GO:0006725,GO:0006732,GO:0006733,GO:0006739,GO:0006753,GO:0006793,GO:0006796,GO:0006807,GO:0006950,GO:0006979,GO:0007568,GO:0007571,GO:0008150,GO:0008152,GO:0009052,GO:0009117,GO:0009987,GO:…	ko:K01807	-	1.31172	0.0094514	-1.04603	0.845726	0.257651	0.999881	1.30368	0.749417	-0.42094	0.955128	-0.457636	0.90711	-0.0366966	0.999892	30.0796	11.7917	6.18793	19.2761	23.9252	14.6912	21.9128	18.4561
LOC135127176	NW_026972107	XP_063909627.1	MyD88-dependent toll-like receptor signaling pathway	-	ko:K18808	-	-1.92424	0.00270285	0.385696	0.966643	0.747304	0.999881	0.361607	0.951079	0.178978	0.996967	0.355041	0.966543	0.176063	0.999892	8.36531	15.9714	22.0609	11.0109	53.8976	27.8456	10.3779	25.5555
LOC135142846	NW_026972107	XP_063930731.1																			0	0	0	0	0	0	0	0
LOC135142930	NW_026972107	XP_063930846.1	Belongs to the glycosyl hydrolase 31 family	GO:0005575,GO:0005622,GO:0005623,GO:0005634,GO:0005635,GO:0005737,GO:0005783,GO:0005789,GO:0007275,GO:0007517,GO:0007519,GO:0008150,GO:0009888,GO:0009966,GO:0009967,GO:0009987,GO:0010646,GO:0010647,GO:0012505,GO:0014706,GO:0014902,GO:0014904,GO:0016020,GO:0023051,GO:0023056,GO:0030154,GO:0031090,GO:0031965,GO:0031967,GO:0031975,GO:0031984,GO:0032501,GO:0032502,GO:0042175,GO:0042692,GO:0043226,GO:…	ko:K01187	GH31	-3.00297	0.00443048	1.85566	0.760235	-4.27472		-6.13038	0.644519	2.70775		3.20072		0.49297		0	0.546759	2.34507	0.103411	0.399501	0	0.366178	0
LOC135127213	NW_026972107	XP_063909677.1					-2.43942	0.00321938	-0.847308	0.933137	-0.140351		0.706956	0.923825	0.620016		-1.3135		-1.93352		0.145181	1.45107	0.832238	0.277984	0.0941899	1.34704	0.156799	0
LOC135127191	NW_026972107	XP_063909647.1	Belongs to the glycosyl hydrolase 31 family	GO:0005575,GO:0005622,GO:0005623,GO:0005634,GO:0005635,GO:0005737,GO:0005783,GO:0005789,GO:0007275,GO:0007517,GO:0007519,GO:0008150,GO:0009888,GO:0009966,GO:0009967,GO:0009987,GO:0010646,GO:0010647,GO:0012505,GO:0014706,GO:0014902,GO:0014904,GO:0016020,GO:0023051,GO:0023056,GO:0030154,GO:0031090,GO:0031965,GO:0031967,GO:0031975,GO:0031984,GO:0032501,GO:0032502,GO:0042175,GO:0042692,GO:0043226,GO:…	ko:K01187	GH31	-5.01938	2.44363e-13	0.135863	0.989341	-2.22978	0.861503	-2.36564	0.532513	2.92791	0.642294	4.39555	0.177042	1.46764	0.999892	0.195238	60.5111	68.9629	1.42884	2.79973	13.2637	3.4156	1.62351
LOC135125030	NW_026972113	XP_063906393.1	calcium ion binding. It is involved in the biological process described with proteolysis	GO:0000003,GO:0000578,GO:0000902,GO:0000904,GO:0001501,GO:0001502,GO:0001568,GO:0001703,GO:0001704,GO:0001707,GO:0001885,GO:0001944,GO:0002009,GO:0002064,GO:0002165,GO:0002376,GO:0002520,GO:0003002,GO:0003006,GO:0003158,GO:0003674,GO:0003824,GO:0004175,GO:0004222,GO:0004252,GO:0005488,GO:0005515,GO:0005518,GO:0005575,GO:0005576,GO:0006355,GO:0006357,GO:0006508,GO:0006807,GO:0006928,GO:0006935,GO:…	ko:K05502,ko:K08076,ko:K09608,ko:K13045,ko:K13046,ko:K13047	-	-10.3245	1.22079e-13	7.90646	5.15236e-05	3.95113	0.652008	-3.95533	0.322579							0	0.303109	77.6683	0	0	4.85019	0	0.164951
LOC135127241	NW_026972107																				0	0	0	0	0	0	0	0
LOC135127220	NW_026972107	XP_063909692.1					-2.72622	0.00114771	-1.14425	0.906778	-0.195724		0.948526	0.904801	-0.535745		1.39026		1.926		0.145181	1.06568	0.568638	0.0517055	2.13718	1.15049	0.455052	1.95861
LOC135127236	NW_026972107	XP_063909718.1					-2.93156	0.0775162	-0.779923		-3.32591		-2.54598		-2.14955		-2.1473		0.00224838		0.0725907	0.232473	0.171023	0	0.704813	0	0	0.242227
LOC135127226	NW_026972107	XP_063909709.1					-2.31988	0.000195713	-1.11329	0.845726	-0.401272	0.999881	0.712015	0.903567	-0.655022	0.945425	0.314173	0.978871	0.969196	0.999892	11.6644	23.0675	11.53	7.80177	61.1019	18.1554	14.2134	46.7458
LOC135127248	NW_026972107																				0	0	0	0	0	0	0	0
LOC135143024	NW_026972107																				0	0	0	0	0	0	0	0
LOC135127252	NW_026972107	XP_063909753.1					-9.30337	0	-0.409894	0.962183	0.252362	0.999881	0.662256	0.90191	1.49325		0.0617382		-1.43152		0.463067	387.19	304.374	0.769457	0.116932	470.339	0.253816	0.984505
LOC135127260	NW_026972107	XP_063909765.1					-2.60948	0.000133543	-0.434085	0.962313	0.615192	0.999881	1.04928	0.830564	-1.12803	0.876111	0.309474	0.98564	1.43751	0.999892	3.03625	6.93236	5.42523	1.27372	13.4077	11.238	3.57686	11.9374
LOC135143082	NW_026972107	XP_063931038.1					-2.24368	0.00261632	-0.370711	0.974899	-2.06305	0.999881	-1.69234	0.78989	-0.902817	0.961718	0.686035	0.952836	1.58885	0.999892	2.04252	3.01707	2.50938	1.26093	6.52203	0.809072	3.14296	6.73178
LOC135127279	NW_026972107																				0	0	0	0	0	0	0	0
LOC135127270	NW_026972107																				0	0	0	0	0	0	0	0
LOC135127292	NW_026972107																				0	0	0	0	0	0	0	0
LOC135127313	NW_026972107																				0	0	0	0	0	0	0	0
LOC135127320	NW_026972107	XP_063909846.1	Eukaryotic-type carbonic anhydrase	GO:0003008,GO:0007275,GO:0007399,GO:0007417,GO:0007420,GO:0007600,GO:0008150,GO:0019233,GO:0032501,GO:0032502,GO:0048513,GO:0048731,GO:0048856,GO:0050877,GO:0060322	-	-	1.8809	0.02701	0.269456		0.492365		0.222908		1.1841	0.896735	1.50102	0.722987	0.316918	0.999892	0.435544	0.267791	0.365474	1.28183	0.938677	0.575246	1.7425	0.891633
LOC135143167	NW_026972107	XP_063931137.1	-	-	-	-															0	0	0	0	0	0	0	0
LOC135143247	NW_026972107	XP_063931213.1					-1.68678	0.120422	-0.707026	0.957216	0.382698		1.08972	0.893057	-0.418015		-0.393348		0.0246666		0.780953	0.650002	0.496921	0.265193	1.78639	1.16913	0.358977	1.05658
LOC135143338	NW_026972107	XP_063931295.1	Leucine Rich repeats (2 copies)	-	ko:K13023,ko:K19511	-	-2.08743	0.000496297	0.400426	0.960873	-0.209387	0.999881	-0.609814	0.904045	-0.861795	0.945425	0.289386	0.989074	1.15118	0.999892	2.96865	5.77449	8.19404	1.50667	12.8166	5.64486	3.27747	9.53594
LOC135143421	NW_026972107	XP_063931452.1	DNA binding. It is involved in the biological process described with regulation of transcription, DNA-templated	GO:0000122,GO:0000976,GO:0000977,GO:0001012,GO:0001067,GO:0001654,GO:0001745,GO:0003674,GO:0003676,GO:0003677,GO:0003690,GO:0003700,GO:0005488,GO:0005575,GO:0005622,GO:0005623,GO:0005634,GO:0006355,GO:0006357,GO:0007275,GO:0007423,GO:0007431,GO:0007435,GO:0007444,GO:0007469,GO:0007477,GO:0008150,GO:0009653,GO:0009887,GO:0009888,GO:0009889,GO:0009890,GO:0009892,GO:0010468,GO:0010556,GO:0010558,GO:…	-	-	6.72454	0	0.0833288		3.39328		3.30995		-0.791919	0.870518	-0.956401	0.71207	-0.164482	0.999892	12.3403	0	0	5.32298	2.60491	0.215188	6.55156	4.6796
LOC135127354	NW_026972107	XP_063909872.1	Belongs to the cyclin family	GO:0000003,GO:0003674,GO:0005488,GO:0005515,GO:0007049,GO:0008150,GO:0009987,GO:0022414,GO:0051321	ko:K06627	-	-0.600902	0.213443	-0.265844	0.96985	0.295638	0.999881	0.561483	0.89433	-0.895381	0.629254	-0.802937	0.642881	0.0924443	0.999892	28.2474	27.5188	24.2335	11.3421	17.065	34.4639	16.4345	16.4313
LOC135127363	NW_026972107	XP_063909881.1	Exosome complex	GO:0000176,GO:0000177,GO:0000178,GO:0000288,GO:0000291,GO:0000459,GO:0000460,GO:0000466,GO:0000467,GO:0000469,GO:0000956,GO:0003674,GO:0003676,GO:0003723,GO:0005488,GO:0005515,GO:0005575,GO:0005622,GO:0005623,GO:0005634,GO:0005654,GO:0005737,GO:0005829,GO:0006139,GO:0006364,GO:0006396,GO:0006399,GO:0006401,GO:0006402,GO:0006725,GO:0006807,GO:0008150,GO:0008152,GO:0009056,GO:0009057,GO:0009892,GO:…	ko:K12586	-	0.344156	0.765197	-0.562111	0.933137	-0.29859	0.999881	0.263521	0.963657	-0.78373	0.866015	-0.661483	0.864191	0.122247	0.999892	8.41038	5.30268	3.83495	4.09952	4.6642	4.59773	4.79952	4.68999
LOC135127336	NW_026972107	XP_063909863.1	transcription cofactor activity	GO:0000123,GO:0000124,GO:0001650,GO:0003674,GO:0003712,GO:0005575,GO:0005622,GO:0005623,GO:0005634,GO:0005654,GO:0005730,GO:0006109,GO:0006111,GO:0006325,GO:0006355,GO:0006357,GO:0006464,GO:0006473,GO:0006475,GO:0006807,GO:0006996,GO:0008150,GO:0008152,GO:0009889,GO:0009891,GO:0009893,GO:0009987,GO:0010468,GO:0010556,GO:0010557,GO:0010604,GO:0010628,GO:0010675,GO:0010676,GO:0010906,GO:0010907,GO:…	ko:K21245	-	0.0522583	0.990943	-0.417067	0.940715	0.0334082	0.999881	0.450475	0.914134	0.0011067	0.999116	0.182427	0.980848	0.181321	0.999892	26.8006	29.4445	24.1418	28.1124	26.8807	32.7636	31.4296	30.0168
LOC135127373	NW_026972107	XP_063909892.1	SIKE family	GO:0003674,GO:0003824,GO:0004672,GO:0004713,GO:0005488,GO:0005515,GO:0005575,GO:0005622,GO:0005623,GO:0005737,GO:0005829,GO:0006464,GO:0006468,GO:0006793,GO:0006796,GO:0006807,GO:0006950,GO:0008150,GO:0008152,GO:0009611,GO:0009966,GO:0009968,GO:0009987,GO:0010646,GO:0010648,GO:0016301,GO:0016310,GO:0016740,GO:0016772,GO:0016773,GO:0018108,GO:0018193,GO:0018212,GO:0019538,GO:0023051,GO:0023057,GO:…	-	-	0.47433	0.412417	-0.332544	0.966643	-0.131306	0.999881	0.201238	0.971173	0.435307	0.949892	0.297831	0.957504	-0.137477	0.999892	10.6106	10.3119	9.06642	15.5407	12.4042	10.0935	13.1419	14.6421
LOC135127386	NW_026972107	XP_063909906.1	Peptidase activity. It is involved in the biological process described with signal peptide processing	GO:0003674,GO:0003824,GO:0005575,GO:0005622,GO:0005623,GO:0005737,GO:0005783,GO:0005787,GO:0005789,GO:0006465,GO:0006508,GO:0006518,GO:0006605,GO:0006807,GO:0006810,GO:0006886,GO:0008104,GO:0008150,GO:0008152,GO:0008233,GO:0009987,GO:0010467,GO:0012505,GO:0015031,GO:0015833,GO:0016020,GO:0016485,GO:0016787,GO:0019538,GO:0030154,GO:0031984,GO:0032502,GO:0032991,GO:0033036,GO:0033365,GO:0034613,GO:…	ko:K12948	-	-0.67932	0.126871	-0.828166	0.835104	-1.0375	0.999881	-0.209331	0.965585	-0.415714	0.945425	-0.54942	0.834513	-0.133706	0.999892	29.6767	54.3707	31.6128	18.4663	22.304	27.1086	20.2044	17.334
LOC135143623	NW_026972107	XP_063931625.1	-	-	-	-	-9.83012	0	-1.4827	0.568659	-1.04583	0.999881	0.436876	0.932061							0	48.5778	17.9362	0	0.847709	24.2078	0	0.159752
Trnas-gga_1	NW_026972107																				0	0	0	0	0	0	0	0
LOC135127425	NW_026972107																				0	0	0	0	0	0	0	0
LOC135127396	NW_026972107	XP_063909911.1	-	-	-	-	3.91702	0	1.31384	0.684764	2.29871	0.533901	0.984864	0.814484	0.2141	0.991047	-0.193237	0.984792	-0.407337	0.999892	175.72	4.48474	12.086	195.753	130.368	22.8023	154.109	128.172
LOC135127432	NW_026972107	XP_063909944.1	Belongs to the tetraspanin (TM4SF) family	GO:0001885,GO:0002064,GO:0003158,GO:0003674,GO:0005488,GO:0005515,GO:0005575,GO:0005623,GO:0005886,GO:0005887,GO:0005911,GO:0005918,GO:0005920,GO:0007043,GO:0007154,GO:0007165,GO:0007166,GO:0008150,GO:0009888,GO:0009987,GO:0016020,GO:0016021,GO:0016043,GO:0016327,GO:0019991,GO:0022607,GO:0023052,GO:0030054,GO:0030154,GO:0030855,GO:0031224,GO:0031226,GO:0032502,GO:0034329,GO:0034330,GO:0043296,GO:…	ko:K06460	-	-10.9192	0	0.576343	0.942112	-1.62471	0.999881	-2.20105	0.516118	-0.833065		-0.809832		0.0232328		0.390477	314.705	486.469	0.103411	27.5034	103.624	0.0991036	4.10297
LOC135143715	NW_026972107																				0	0	0	0	0	0	0	0
LOC135127442	NW_026972107	XP_063909956.1	Transmembrane and TPR repeat-containing protein	GO:0001763,GO:0002009,GO:0003401,GO:0005575,GO:0005622,GO:0005623,GO:0005737,GO:0005783,GO:0006950,GO:0007275,GO:0008150,GO:0009653,GO:0009791,GO:0009887,GO:0009888,GO:0009893,GO:0009894,GO:0009896,GO:0009987,GO:0010468,GO:0010604,GO:0012505,GO:0019222,GO:0030154,GO:0030162,GO:0030323,GO:0030324,GO:0031323,GO:0031325,GO:0031329,GO:0031331,GO:0032268,GO:0032270,GO:0032501,GO:0032502,GO:0033554,GO:…	-	-	2.19455	4.18997e-07	0.517703	0.940649	0.474744	0.999881	-0.0429594	0.995302	-1.111	0.331591	-1.61672	0.0406532	-0.505719	0.999892	160.286	14.0413	21.2194	66.5704	47.0602	19.4482	51.9179	47.5054
LOC135123559	NW_026972107	XP_063904443.1	Jerky protein homolog-like	GO:0005575,GO:0005622,GO:0005623,GO:0005634,GO:0007275,GO:0007399,GO:0007417,GO:0008150,GO:0032501,GO:0032502,GO:0043226,GO:0043227,GO:0043229,GO:0043231,GO:0044424,GO:0044464,GO:0048731,GO:0048856	-	-	-2.13385	0.041229	-0.107156	0.992746	-0.50107		-0.393914	0.967166	0.318888		0.297976		-0.0209127		0.195238	0.674604	0.719695	0.103411	0.0941899	0.575246	0.0991036	0.324703
LOC135143761	NW_026972107																				0	0	0	0	0	0	0	0
LOC135122972	NW_026972107	XP_063903540.1	Nose resistant to fluoxetine protein 6-like	-	-	-	-0.711633		-1.70671		-1.70131		0.00539515								0	0.0464946	0	0	0	0	0	0
LOC135127448	NW_026972107	XP_063909979.1	Leucine rich repeat C-terminal domain	GO:0005575,GO:0005623,GO:0005886,GO:0005887,GO:0016020,GO:0016021,GO:0031224,GO:0031226,GO:0044425,GO:0044459,GO:0044464,GO:0071944	ko:K16358	-	-1.72855	0.00145834	-0.875303	0.859207	0.369072	0.999881	1.24437	0.725957	-0.471759	0.968204	0.227627	0.985247	0.699386	0.999892	11.9923	31.0913	18.1651	7.14112	28.8193	41.3431	13.722	29.7954
LOC135127590	NW_026972107	XP_063910150.1	Zinc ion binding. It is involved in the biological process described with protein catabolic process	GO:0000003,GO:0000151,GO:0000209,GO:0000280,GO:0000502,GO:0001101,GO:0003674,GO:0003824,GO:0004842,GO:0005488,GO:0005575,GO:0005622,GO:0005623,GO:0005737,GO:0005829,GO:0006139,GO:0006259,GO:0006310,GO:0006325,GO:0006342,GO:0006355,GO:0006464,GO:0006508,GO:0006511,GO:0006725,GO:0006807,GO:0006996,GO:0007049,GO:0007127,GO:0007131,GO:0007140,GO:0007141,GO:0007276,GO:0007283,GO:0008150,GO:0008152,GO:…	ko:K10625,ko:K10626	-	0.874981	0.0722376	0.671804	0.896046	0.722725	0.999881	0.0509205	0.993221	-0.701768	0.717722	-0.986836	0.35416	-0.285068	0.999892	370.064	90.9523	151.847	193.062	194.241	151.18	186.906	206.385
LOC135127617	NW_026972107	XP_063910198.1	Rab subfamily of small GTPases	GO:0000045,GO:0000139,GO:0001501,GO:0003674,GO:0003824,GO:0003924,GO:0005575,GO:0005622,GO:0005623,GO:0005737,GO:0005794,GO:0005796,GO:0006810,GO:0006891,GO:0006914,GO:0006996,GO:0007033,GO:0007275,GO:0008104,GO:0008150,GO:0008152,GO:0009056,GO:0009653,GO:0009887,GO:0009894,GO:0009987,GO:0010506,GO:0012505,GO:0016020,GO:0016043,GO:0016192,GO:0016236,GO:0016241,GO:0016462,GO:0016787,GO:0016817,GO:…	ko:K07920	-	-0.298175	0.761607	-0.177935	0.978396	-0.210665	0.999881	-0.0327295	0.99629	-0.251157	0.982666	-0.658133	0.743601	-0.406975	0.999892	35.7067	32.5692	30.1729	26.8864	21.1478	27.8304	23.4	22.3064
LOC135127598	NW_026972107	XP_063910172.1	RNA cytidine acetyltransferase with specificity toward both 18S rRNA and tRNAs. Catalyzes the formation of N(4)- acetylcytidine (ac4C) in 18S rRNA. Required for early nucleolar cleavages of precursor rRNA at sites A0, A1 and A2 during 18S rRNA synthesis. Catalyzes the formation of ac4C in serine and leucine tRNAs. Requires a tRNA-binding adapter protein for full tRNA acetyltransferase activity bu…	GO:0000049,GO:0000154,GO:0002097,GO:0002101,GO:0003674,GO:0003676,GO:0003723,GO:0003824,GO:0005488,GO:0005515,GO:0005575,GO:0005622,GO:0005623,GO:0005634,GO:0005654,GO:0005697,GO:0005730,GO:0006139,GO:0006325,GO:0006364,GO:0006396,GO:0006399,GO:0006400,GO:0006464,GO:0006473,GO:0006475,GO:0006725,GO:0006807,GO:0006996,GO:0008033,GO:0008080,GO:0008150,GO:0008152,GO:0009451,GO:0009889,GO:0009890,GO:…	ko:K14521	-	-0.120336	0.95367	0.000953634	0.999886	-0.664519	0.999881	-0.665473	0.861596	-0.423932	0.917034	-0.380581	0.898277	0.043351	0.999892	52.8679	49.4083	51.0625	35.752	47.5733	30.8388	40.9451	46.4786
LOC135127626	NW_026972107	XP_063910211.1	ML domain	GO:0000323,GO:0001573,GO:0001775,GO:0002252,GO:0002263,GO:0002274,GO:0002275,GO:0002283,GO:0002366,GO:0002376,GO:0002443,GO:0002444,GO:0002446,GO:0003008,GO:0003674,GO:0003824,GO:0004553,GO:0004563,GO:0005575,GO:0005576,GO:0005622,GO:0005623,GO:0005737,GO:0005764,GO:0005766,GO:0005773,GO:0005775,GO:0005975,GO:0006629,GO:0006643,GO:0006664,GO:0006665,GO:0006672,GO:0006687,GO:0006689,GO:0006807,GO:…	ko:K12383	-	-3.43479	6.11947e-11	0.339368	0.966643	-0.550359	0.999881	-0.889727	0.833571	3.34358	0.532841	3.83225	0.312748	0.488674	0.999892	0.0725907	11.6159	15.2489	1.32074	2.25089	8.10088	1.83064	0.572128
LOC135127609	NW_026972107	XP_063910187.1	orotate phosphoribosyltransferase activity. It is involved in the biological process described with 'de novo' pyrimidine nucleobase biosynthetic process	GO:0003674,GO:0003824,GO:0004588,GO:0004590,GO:0005488,GO:0005515,GO:0005575,GO:0005622,GO:0005623,GO:0005634,GO:0005737,GO:0005829,GO:0006139,GO:0006206,GO:0006207,GO:0006213,GO:0006220,GO:0006221,GO:0006222,GO:0006725,GO:0006753,GO:0006793,GO:0006796,GO:0006807,GO:0008150,GO:0008152,GO:0009058,GO:0009112,GO:0009116,GO:0009117,GO:0009119,GO:0009123,GO:0009124,GO:0009129,GO:0009130,GO:0009156,GO:…	ko:K13421	-	-1.03964	0.023101	-0.268716	0.969972	-0.304576	0.999881	-0.0358607	0.996049	-0.635151	0.9246	-0.835941	0.777812	-0.20079	0.999892	11.4241	15.6285	14.0717	5.08878	6.47655	13.1248	6.54263	6.47846
LOC135127477	NW_026972107	XP_063909981.1	identical protein binding	GO:0003674,GO:0005488,GO:0005515,GO:0005575,GO:0005622,GO:0005623,GO:0005737,GO:0005768,GO:0005769,GO:0005829,GO:0012505,GO:0019899,GO:0031410,GO:0031982,GO:0042802,GO:0042803,GO:0042826,GO:0043226,GO:0043227,GO:0043229,GO:0044424,GO:0044444,GO:0044464,GO:0046983,GO:0097708	-	-	-0.666853	0.08607	0.0512041	0.993529	-0.182468	0.999881	-0.233672	0.963098	0.124181	0.996744	0.0858826	0.991442	-0.0382986	0.999892	58.9679	97.8744	104.882	64.1468	64.2295	86.2013	62.4999	66.6271
LOC135127501	NW_026972107	XP_063910010.1	Belongs to the protein-tyrosine phosphatase family. Non-receptor class myotubularin subfamily	GO:0000165,GO:0000187,GO:0000278,GO:0001568,GO:0001932,GO:0001934,GO:0001944,GO:0002119,GO:0002164,GO:0003674,GO:0003824,GO:0004438,GO:0004672,GO:0004708,GO:0004712,GO:0004721,GO:0004722,GO:0004725,GO:0005215,GO:0005216,GO:0005227,GO:0005261,GO:0005267,GO:0005488,GO:0005515,GO:0005575,GO:0005622,GO:0005623,GO:0005634,GO:0005635,GO:0005737,GO:0005829,GO:0005886,GO:0005975,GO:0006066,GO:0006464,GO:…	ko:K18083	-	-0.502908	0.419709	0.512405	0.928796	-0.101489	0.999881	-0.613894	0.877517	0.440223	0.934115	0.109376	0.990052	-0.330847	0.999892	20.4728	24.0479	35.606	27.6838	22.7979	22.9742	23.8328	19.6887
LOC135127512	NW_026972107	XP_063910020.1	chromatin binding	GO:0000981,GO:0003002,GO:0003674,GO:0003676,GO:0003677,GO:0003682,GO:0003700,GO:0005488,GO:0005575,GO:0005622,GO:0005623,GO:0005634,GO:0006355,GO:0006357,GO:0007275,GO:0007379,GO:0007389,GO:0008150,GO:0009889,GO:0010468,GO:0010556,GO:0019219,GO:0019222,GO:0031323,GO:0031326,GO:0032501,GO:0032502,GO:0035282,GO:0043226,GO:0043227,GO:0043229,GO:0043231,GO:0044424,GO:0044464,GO:0048856,GO:0050789,GO:…	-	-	-0.068246	0.981165	0.627885	0.904968	0.16421	0.999881	-0.463674	0.914126	-0.0114025	0.998452	-0.150891	0.988018	-0.139488	0.999892	15.4942	11.983	19.8234	16.2354	12.7225	14.0084	14.3021	15.1941
LOC135123868	NW_026972107	XP_063904835.1	non-motile cilium assembly	-	-	-	4.61798	6.05983e-14	0.375385		3.30159		2.92621		0.376902	0.973093	0.478896	0.921325	0.101994	0.999892	5.31908	0.128307	0.103698	7.40057	2.92974	0.879389	8.07367	3.55613
LOC135127526	NW_026972107	XP_063910039.1	DNA replication-independent nucleosome assembly	GO:0000003,GO:0000070,GO:0000122,GO:0000228,GO:0000278,GO:0000280,GO:0000417,GO:0000775,GO:0000785,GO:0000790,GO:0000819,GO:0001673,GO:0001674,GO:0003674,GO:0003682,GO:0003712,GO:0003714,GO:0005488,GO:0005575,GO:0005622,GO:0005623,GO:0005634,GO:0005694,GO:0005730,GO:0005737,GO:0006139,GO:0006323,GO:0006325,GO:0006333,GO:0006334,GO:0006336,GO:0006338,GO:0006342,GO:0006351,GO:0006354,GO:0006355,GO:…	ko:K11293	-	-0.132945	0.982264	0.130524	0.989341	1.27056	0.999881	1.14003	0.808285	-0.817458	0.913884	-0.272992	0.984792	0.544466	0.999892	4.33033	2.25173	2.78825	2.3927	2.08847	5.92613	3.3657	1.86054
LOC135143800	NW_026972107	XP_063931819.1	sequence-specific DNA binding. It is involved in the biological process described with regulation of transcription, DNA-templated	GO:0000981,GO:0003674,GO:0003700,GO:0005575,GO:0005622,GO:0005623,GO:0005634,GO:0006355,GO:0006357,GO:0008150,GO:0009653,GO:0009889,GO:0009987,GO:0010468,GO:0010556,GO:0019219,GO:0019222,GO:0030154,GO:0031323,GO:0031326,GO:0032502,GO:0043226,GO:0043227,GO:0043229,GO:0043231,GO:0044424,GO:0044464,GO:0048856,GO:0048869,GO:0050789,GO:0050794,GO:0051171,GO:0051252,GO:0060255,GO:0065007,GO:0080090,GO:…	ko:K09385	-	4.43663	8.48083e-07	-2.48209		0.827861		3.30995		-1.5655	0.642609	-2.53038	0.178177	-0.964876	0.999892	6.2803	0.220835	0	1.44992	1.42915	0.215188	1.1388	0.891633
LOC135123969	NW_026972107	XP_063904937.1	Odorant receptor	-	ko:K08471	-															0	0	0	0	0	0	0	0
LOC135143856	NW_026972107	XP_063931881.1	sequence-specific DNA binding. It is involved in the biological process described with regulation of transcription, DNA-templated	GO:0000981,GO:0003674,GO:0003700,GO:0005575,GO:0005622,GO:0005623,GO:0005634,GO:0006355,GO:0006357,GO:0008150,GO:0009653,GO:0009889,GO:0009987,GO:0010468,GO:0010556,GO:0019219,GO:0019222,GO:0030154,GO:0031323,GO:0031326,GO:0032502,GO:0043226,GO:0043227,GO:0043229,GO:0043231,GO:0044424,GO:0044464,GO:0048856,GO:0048869,GO:0050789,GO:0050794,GO:0051171,GO:0051252,GO:0060255,GO:0065007,GO:0080090,GO:…	ko:K09385	-	3.87256	5.53839e-08	3.50387		4.31912		0.815251		-0.604884	0.945425	-1.31315	0.53493	-0.708269	0.999892	6.33535	0	0.34953	3.62641	4.29388	0.68284	2.83081	1.97421
LOC135143965	NW_026972107	XP_063931975.1	WD domain, G-beta repeat	GO:0000075,GO:0000077,GO:0000151,GO:0000209,GO:0000278,GO:0000731,GO:0003674,GO:0003676,GO:0003677,GO:0003682,GO:0005488,GO:0005575,GO:0005622,GO:0005623,GO:0005634,GO:0005635,GO:0005654,GO:0005694,GO:0005730,GO:0005737,GO:0005813,GO:0005815,GO:0005829,GO:0005856,GO:0006139,GO:0006259,GO:0006281,GO:0006301,GO:0006464,GO:0006508,GO:0006511,GO:0006513,GO:0006725,GO:0006807,GO:0006950,GO:0006974,GO:…	ko:K11790	-	0.384306	0.647647	-0.520634	0.940649	-0.14123	0.999881	0.379405	0.938541	0.323604	0.977522	0.145994	0.989923	-0.17761	0.999892	9.79459	9.90317	7.36662	10.4132	8.65599	9.34033	10.8557	12.0341
LOC135127539	NW_026972107	XP_063910053.1	Alpha-N-acetylglucosaminidase (NAGLU) tim-barrel domain	GO:0000323,GO:0003674,GO:0003824,GO:0004553,GO:0004561,GO:0005575,GO:0005576,GO:0005615,GO:0005622,GO:0005623,GO:0005737,GO:0005764,GO:0005773,GO:0005775,GO:0006022,GO:0006026,GO:0006027,GO:0006807,GO:0007275,GO:0007399,GO:0008150,GO:0008152,GO:0009056,GO:0009057,GO:0015929,GO:0016787,GO:0016798,GO:0030203,GO:0031974,GO:0031982,GO:0032501,GO:0032502,GO:0043170,GO:0043202,GO:0043226,GO:0043227,GO:…	ko:K01205	-	-9.33083	0	3.48399	0.0837977	-0.542166	0.999881	-4.02615	0.139029	-0.535983		-0.0638559		0.472127		0.267829	23.6124	275.295	0	2.16637	16.4712	0.154712	2.92752
LOC135127545	NW_026972107	XP_063910067.1	MFS_1 like family	-	-	-	2.45436	9.58235e-07	0.0215753	0.997752	1.28258	0.999881	1.261	0.747369	-0.281243	0.972437	-0.0860557	0.991442	0.195187	0.999892	115.989	28.1991	30.474	95.1213	155.766	68.7406	111.297	171.073
LOC135127558	NW_026972107	XP_063910116.1	Alpha-N-acetylglucosaminidase (NAGLU) tim-barrel domain	GO:0000323,GO:0003674,GO:0003824,GO:0004553,GO:0004561,GO:0005575,GO:0005576,GO:0005615,GO:0005622,GO:0005623,GO:0005737,GO:0005764,GO:0005773,GO:0005775,GO:0006022,GO:0006026,GO:0006027,GO:0006807,GO:0007275,GO:0007399,GO:0008150,GO:0008152,GO:0009056,GO:0009057,GO:0015929,GO:0016787,GO:0016798,GO:0030203,GO:0031974,GO:0031982,GO:0032501,GO:0032502,GO:0043170,GO:0043202,GO:0043226,GO:0043227,GO:…	ko:K01205	-	-5.13998	9.70726e-15	1.9832	0.457247	0.210271	0.999881	-1.77293	0.696033	0.0915208	0.998452	0.953712	0.80657	0.862191	0.999892	1.84229	40.8055	162.684	2.47178	24.2134	47.1642	3.93286	11.3289
LOC135127583	NW_026972107	XP_063910137.1					0.770098	0.290771	-0.426613	0.962183	-0.369341	0.999881	0.0572723	0.995278	0.102623	0.998452	0.103746	0.99495	0.00112341	0.999892	5.00618	3.64876	3.04685	4.81205	4.19969	2.92791	5.31231	3.47886
LOC135127571	NW_026972107	XP_063910125.1	Belongs to the class I-like SAM-binding methyltransferase superfamily. Glycine N-methyltransferase family	GO:0000096,GO:0001505,GO:0003674,GO:0003824,GO:0005488,GO:0005515,GO:0005542,GO:0005575,GO:0005622,GO:0005623,GO:0005634,GO:0005737,GO:0005829,GO:0005975,GO:0005976,GO:0005977,GO:0006073,GO:0006082,GO:0006091,GO:0006109,GO:0006111,GO:0006112,GO:0006139,GO:0006464,GO:0006520,GO:0006544,GO:0006555,GO:0006575,GO:0006725,GO:0006730,GO:0006732,GO:0006760,GO:0006766,GO:0006767,GO:0006790,GO:0006807,GO:…	ko:K00552	-	2.21017	1.52427e-05	1.26941	0.717659	2.63925	0.326987	1.36983	0.71732	1.25906	0.614007	1.78477	0.225045	0.525707	0.999892	4.97866	3.69664	9.67067	10.5137	67.7045	23.669	17.099	48.6503
LOC135144046	NW_026972107	XP_063932100.1	Helix-loop-helix DNA-binding domain	-	ko:K09104	-	3.73998	5.81485e-09	5.9115	0.360779	7.18753		1.27603	0.836292	0.0607141	0.998452	0.292596	0.949695	0.231882	0.999892	15.827	0	1.95941	15.9403	22.4503	4.42999	18.8221	29.4797
LOC135124071	NW_026972107	XP_063905039.1	Odorant receptor	-	ko:K08471	-															0	0	0	0	0	0	0	0
LOC135124163	NW_026972107	XP_063905155.1	Odorant receptor	-	ko:K08471	-															0	0	0	0	0	0	0	0
LOC135124241	NW_026972107	XP_063905276.1	protein kinase activity	-	ko:K04362	-	-0.743941	0.32524	0.327076	0.966643	-1.03119	0.999881	-1.35826	0.724945	-0.00618729	0.998637	0.53216	0.944191	0.538347	0.999892	2.13764	4.00544	5.46938	2.30387	2.58539	2.51617	3.67135	4.29321
LOC135144117	NW_026972107																				0	0	0	0	0	0	0	0
LOC135124319	NW_026972107	XP_063905405.1	regulation of response to stimulus	-	ko:K20368	-	-2.50902	0.222491	1.47172		0.088724		-1.383								0	0	0.0574716	0	0.350795	0	0	0.0824753
LOC135124384	NW_026972107	XP_063905531.1	Odorant receptor	-	ko:K08471	-	-2.10806	0.359802	2.9817		0.0863341		-2.89536								0	0	0.228031	0	0	0	0	0
LOC135124468	NW_026972107	XP_063905647.1	Odorant receptor	-	ko:K08471	-															0	0	0	0	0	0	0	0
LOC135124601	NW_026972107	XP_063905905.1	Odorant receptor	-	ko:K08471	-															0	0	0	0	0	0	0	0
LOC135124678	NW_026972107	XP_063906002.1	Ribonuclease H protein	-	-	-															0	0	0	0	0	0	0	0
LOC135144182	NW_026972107	XP_063932266.1	Odorant receptor	-	ko:K08471	-	2.68042	0.112929	0.0833288		2.53251		2.44918		1.95385		4.64193		2.68808		0	0	0	0.0517055	0.584659	0.107594	0.779821	0.164951
LOC135124885	NW_026972107	XP_063906207.1	K02A2.6-like	-	-	-	-0.411154	0.922144	0.365143	0.974899	0.914289	0.999881	0.549146	0.936439	0.613909	0.984547	-1.94981	0.658608	-2.56372	0.999892	2.75845	2.16416	2.89752	4.86914	5.17741	4.02248	0.683544	0.958513
LOC135124972	NW_026972107	XP_063906327.1	Odorant receptor	-	ko:K08471	-	-1.75649		0.0833288		2.53305		2.44972								0	0	0	0	0	0.233826	0	0.164951
LOC135125046	NW_026972107	XP_063906460.1	Odorant receptor	-	ko:K08471	-	1.70407								2.71457		0.247369		-2.4672		0	0	0	0.142325	0	0	0	0
LOC135125120	NW_026972107	XP_063906583.1	Odorant receptor	-	ko:K08471	-	2.09181								0.24512		3.18714		2.94202		0	0	0	0	0	0	0.151684	0
LOC135125197	NW_026972107	XP_063906708.1	Odorant receptor	-	ko:K08471	-															0	0	0	0	0	0	0	0
LOC135125277	NW_026972107	XP_063906833.1	Odorant receptor	-	ko:K08471	-															0	0	0	0	0	0	0	0
LOC135144271	NW_026972107																				0	0	0	0	0	0	0	0
LOC135125348	NW_026972107	XP_063906963.1	Odorant receptor	-	ko:K08471	-															0	0	0	0	0	0	0	0
LOC135125409	NW_026972107	XP_063907099.1	Odorant receptor	-	ko:K08471	-															0	0	0	0	0	0	0	0
LOC135144311	NW_026972107	XP_063932438.1	Helix-loop-helix DNA-binding domain	-	ko:K09104	-	3.46437	1.02913e-08	4.63294	0.63849	5.37103		0.738084	0.929716	-0.211149	0.995216	-0.117182	0.991442	0.0939672	0.999892	6.876	0	0.790017	6.54194	7.24636	1.18353	6.38244	8.53964
LOC135127648	NW_026972107																				0	0	0	0	0	0	0	0
LOC135127636	NW_026972107																				0	0	0	0	0	0	0	0
LOC135127631	NW_026972107																				0	0	0	0	0	0	0	0
LOC135127643	NW_026972107																				0	0	0	0	0	0	0	0
LOC135127668	NW_026972107	XP_063910273.1	binding. It is involved in the biological process described with clathrin coat assembly	GO:0000041,GO:0000149,GO:0000822,GO:0000902,GO:0000904,GO:0001505,GO:0001558,GO:0002376,GO:0002520,GO:0003008,GO:0003674,GO:0005102,GO:0005488,GO:0005515,GO:0005543,GO:0005545,GO:0005546,GO:0005575,GO:0005622,GO:0005623,GO:0005634,GO:0005737,GO:0005768,GO:0005769,GO:0005829,GO:0005886,GO:0005905,GO:0006355,GO:0006508,GO:0006511,GO:0006807,GO:0006810,GO:0006811,GO:0006812,GO:0006826,GO:0006836,GO:…	ko:K20043,ko:K20044,ko:K20241	-	-0.527202	0.300909	0.139367	0.985071	0.15325	0.999881	0.0138827	0.999061	0.161359	0.993659	0.00679876	0.998906	-0.15456	0.999892	15.1312	21.5538	24.0322	17.7831	15.8633	23.2326	15.5665	19.0594
LOC135127675	NW_026972107	XP_063910286.1	binding. It is involved in the biological process described with clathrin coat assembly	GO:0000041,GO:0000149,GO:0000822,GO:0000902,GO:0000904,GO:0001505,GO:0001558,GO:0002376,GO:0002520,GO:0003008,GO:0003674,GO:0005102,GO:0005488,GO:0005515,GO:0005543,GO:0005545,GO:0005546,GO:0005575,GO:0005622,GO:0005623,GO:0005634,GO:0005737,GO:0005768,GO:0005769,GO:0005829,GO:0005886,GO:0005905,GO:0006355,GO:0006508,GO:0006511,GO:0006807,GO:0006810,GO:0006811,GO:0006812,GO:0006826,GO:0006836,GO:…	ko:K20043,ko:K20044,ko:K20241	-	0.909929	0.019207	-0.170085	0.979166	0.345387	0.999881	0.515472	0.898179	-0.0648088	0.998452	-0.165344	0.983852	-0.100535	0.999892	40.1446	19.673	18.7236	38.0633	29.2487	24.8322	36.0848	29.47
LOC135144393	NW_026972107	XP_063932539.1	N-acetyltransferase activity	GO:0003674,GO:0003824,GO:0005575,GO:0005622,GO:0005623,GO:0005737,GO:0006807,GO:0008080,GO:0008150,GO:0008152,GO:0016407,GO:0016410,GO:0016740,GO:0016746,GO:0016747,GO:0044424,GO:0044464	-	-	0.234501	0.965207	2.25307	0.704326	3.22062	0.832957	0.967548	0.909038	-0.636418	0.96109	-0.180145	0.990322	0.456273	0.999892	4.01245	0.559723	2.82598	2.45178	3.23505	5.07555	3.2938	2.69049
LOC135127701	NW_026972107	XP_063910335.1	ATPase activity, coupled to transmembrane movement of substances	GO:0000041,GO:0000221,GO:0001775,GO:0002252,GO:0002263,GO:0002274,GO:0002275,GO:0002283,GO:0002366,GO:0002376,GO:0002443,GO:0002444,GO:0002446,GO:0005575,GO:0005622,GO:0005623,GO:0005737,GO:0005773,GO:0005774,GO:0005829,GO:0005886,GO:0006810,GO:0006811,GO:0006812,GO:0006826,GO:0006873,GO:0006885,GO:0006887,GO:0006955,GO:0006996,GO:0007154,GO:0007165,GO:0007166,GO:0007167,GO:0007169,GO:0008104,GO:…	ko:K02149	-	-1.64309	6.19896e-07	0.0317469	0.996072	0.202877	0.999881	0.17113	0.975554	0.109969	0.996967	0.12228	0.989923	0.0123106	0.999892	58.0341	157.144	166.612	50.3732	52.9394	182.665	62.6649	53.3909
LOC135127680	NW_026972107	XP_063910301.1	Oxidoreductase activity, acting on paired donors, with incorporation or reduction of molecular oxygen, 2-oxoglutarate as one donor, and incorporation of one atom each of oxygen into both donors. It is involved in the biological process described with oxidation-reduction process	GO:0000003,GO:0000049,GO:0000228,GO:0000785,GO:0000790,GO:0000791,GO:0001701,GO:0001764,GO:0001890,GO:0002097,GO:0002101,GO:0003006,GO:0003674,GO:0003676,GO:0003723,GO:0003824,GO:0003906,GO:0005102,GO:0005488,GO:0005506,GO:0005515,GO:0005575,GO:0005622,GO:0005623,GO:0005634,GO:0005694,GO:0005719,GO:0005737,GO:0005739,GO:0006139,GO:0006259,GO:0006281,GO:0006304,GO:0006307,GO:0006396,GO:0006399,GO:…	ko:K10765	-	-0.207715	0.899778	-0.150723	0.983721	0.0391706	0.999881	0.189893	0.968626	0.750678	0.753137	1.4304	0.126459	0.679725	0.999892	9.0637	19.2724	16.9664	15.7351	19.2155	18.9103	24.5636	23.3682
LOC135127686	NW_026972107	XP_063910313.1	TRAM, LAG1 and CLN8 homology domains.	-	-	-	0.841373	0.380626	-0.288325	0.980806	0.55756		0.845885	0.905897	1.31291	0.813686	1.49572	0.649785	0.182806	0.999892	0.948669	1.04564	1.04467	2.15812	1.73446	1.81469	2.62351	2.92752
LOC135127708	NW_026972107																				0	0	0	0	0	0	0	0
LOC135144559	NW_026972107	XP_063932682.1	-	-	-	-	-0.9653	0.315785	1.44341	0.7062	0.861697	0.999881	-0.581714	0.916882	1.57594	0.766104	0.214596	0.991442	-1.36135	0.999892	1.12137	1.82937	4.47617	2.52727	2.96215	3.19901	1.08925	0.958513
LOC135125660	NW_026972107	XP_063907408.1	-	-	-	-	-1.32879	0.474542	2.77151	0.49941	1.44364		-1.32787	0.860954	-2.84788		-2.09831		0.749567		1.96494	0.371957	3.14812	0.337799	0.915935	1.27672	0.627194	1.75727
LOC135125720	NW_026972107	XP_063907477.1	DNA binding	-	ko:K09427	-	2.19403	0.488371							-4.07723		-4.07258		0.00465282		0.585715	0	0	0	0.0941899	0	0	0
LOC135127718	NW_026972107	XP_063910359.1	DDE superfamily endonuclease	-	-	-	-0.870056	0.828133	0.842591		-1.70131		-2.5439		-3.00524		-3.003		0.00224838		0.145181	0.0464946	0.175879	0	0	0	0	0
LOC135144706	NW_026972107	XP_063932859.1	serine-type endopeptidase activity. It is involved in the biological process described with proteolysis	GO:0003674,GO:0003824,GO:0004175,GO:0004252,GO:0006508,GO:0006807,GO:0008150,GO:0008152,GO:0008233,GO:0008236,GO:0016787,GO:0017171,GO:0019538,GO:0043170,GO:0044238,GO:0070011,GO:0071704,GO:0140096,GO:1901564	ko:K01346,ko:K20752	-	-2.54082	0.100401	-1.09288		1.36454		2.45743								0	0.0929892	0.0570076	0	0	0.449014	0	0
LOC135127732	NW_026972107	XP_063910389.1	-	GO:0000902,GO:0000904,GO:0006928,GO:0006935,GO:0007275,GO:0007399,GO:0007409,GO:0007411,GO:0008045,GO:0008150,GO:0009605,GO:0009653,GO:0009987,GO:0016043,GO:0022008,GO:0030030,GO:0030154,GO:0030182,GO:0031175,GO:0032501,GO:0032502,GO:0032989,GO:0032990,GO:0040011,GO:0042221,GO:0042330,GO:0048468,GO:0048666,GO:0048667,GO:0048699,GO:0048731,GO:0048812,GO:0048856,GO:0048858,GO:0048869,GO:0050896,GO:…	-	-	1.15976	0.00942002	0.467847	0.943119	0.260284	0.999881	-0.207563	0.969124	-0.403197	0.927138	-0.862967	0.446286	-0.459771	0.999892	60.0618	15.4974	22.7685	44.1485	32.2525	18.5519	32.9673	34.9244
LOC135127737	NW_026972107	XP_063910418.1	calcium ion binding. It is involved in the biological process described with actin crosslink formation	GO:0003674,GO:0003779,GO:0005488,GO:0005515,GO:0005575,GO:0005622,GO:0005623,GO:0005737,GO:0005856,GO:0005865,GO:0005912,GO:0005924,GO:0005925,GO:0006996,GO:0007010,GO:0007015,GO:0007016,GO:0008092,GO:0008104,GO:0008150,GO:0009653,GO:0009987,GO:0010927,GO:0015629,GO:0016043,GO:0022607,GO:0030016,GO:0030017,GO:0030018,GO:0030029,GO:0030036,GO:0030054,GO:0030055,GO:0030154,GO:0030239,GO:0031032,GO:…	ko:K05699,ko:K21073	-	2.88971	2.14798e-09	0.570049	0.945383	0.268214	0.999881	-0.301834	0.965585	1.15813	0.385126	1.23228	0.260199	0.0741521	0.999892	2781.47	553.972	881.018	7049.19	4287.96	673.434	6501.79	5267.81
Trnaq-uug_1	NW_026972107																				0	0	0	0	0	0	0	0
LOC135125797	NW_026972107	XP_063907596.1	Amiloride-sensitive sodium channel	-	ko:K03440	-	0.874067	0.795025	2.16588		0.088724		-2.07715		2.71421		0.247369		-2.46684		0	0	0.101534	0.103411	0	0	0	0.159752
Nclb	NW_026972107	XP_063910462.1	Periodic tryptophan protein 1	GO:0000003,GO:0001932,GO:0001933,GO:0002064,GO:0002065,GO:0002066,GO:0003006,GO:0003674,GO:0003676,GO:0003677,GO:0003682,GO:0005488,GO:0005515,GO:0005575,GO:0005622,GO:0005623,GO:0005634,GO:0005654,GO:0005730,GO:0005737,GO:0005794,GO:0006139,GO:0006325,GO:0006351,GO:0006355,GO:0006356,GO:0006359,GO:0006464,GO:0006479,GO:0006725,GO:0006807,GO:0006996,GO:0007275,GO:0007276,GO:0007281,GO:0007292,GO:…	ko:K14791	-	-0.211155	0.856187	-0.373291	0.961956	-0.834911	0.999881	-0.46162	0.92098	-0.595155	0.917034	-0.537499	0.896564	0.0576564	0.999892	12.135	13.1329	10.6862	7.61297	9.3445	7.07239	8.45041	12.3796
LOC135127790	NW_026972107	XP_063910486.1	Alpha- and	GO:0005575,GO:0005622,GO:0005623,GO:0005634,GO:0005654,GO:0005737,GO:0005829,GO:0016604,GO:0016607,GO:0031974,GO:0031981,GO:0043226,GO:0043227,GO:0043229,GO:0043231,GO:0043233,GO:0044422,GO:0044424,GO:0044428,GO:0044444,GO:0044446,GO:0044451,GO:0044464,GO:0070013	-	-	0.368442	0.745959	-0.958865	0.816188	0.0820895	0.999881	1.04095	0.774737	-0.684283	0.875226	-0.908491	0.656471	-0.224208	0.999892	13.4892	8.88496	5.20845	7.30166	7.57764	10.0562	7.56097	6.20504
LOC135127770	NW_026972107	XP_063910452.1	fatty-acyl-CoA binding. It is involved in the biological process described with transport	GO:0000139,GO:0003674,GO:0005488,GO:0005515,GO:0005575,GO:0005622,GO:0005623,GO:0005737,GO:0005794,GO:0012505,GO:0016020,GO:0031090,GO:0031984,GO:0034237,GO:0043226,GO:0043227,GO:0043229,GO:0043231,GO:0044422,GO:0044424,GO:0044431,GO:0044444,GO:0044446,GO:0044464,GO:0051018,GO:0098588,GO:0098791	-	-	0.186964	0.894466	-0.663904	0.896529	-0.241366	0.999881	0.422538	0.917212	-0.175976	0.991047	-0.380206	0.917199	-0.20423	0.999892	26.9007	28.3672	18.7845	20.9307	18.8581	23.7232	20.9541	19.1419
LOC135127766	NW_026972107	XP_063910437.1	Protein similar to CwfJ C-terminus 1	-	-	-	0.0976268	0.967669	-0.453467	0.942142	-0.00319523	0.999881	0.450271	0.917187	-0.208276	0.990299	-0.46234	0.889829	-0.254064	0.999892	17.5642	15.4486	12.2097	14.8157	17.2438	15.6926	12.3672	11.6328
LOC135127783	NW_026972107	XP_063910474.1	It is involved in the biological process described with proteolysis	GO:0000502,GO:0003674,GO:0005488,GO:0005515,GO:0005575,GO:0005622,GO:0005623,GO:0005634,GO:0005654,GO:0005737,GO:0005829,GO:0005838,GO:0006464,GO:0006508,GO:0006511,GO:0006807,GO:0008150,GO:0008152,GO:0008541,GO:0009056,GO:0009057,GO:0009987,GO:0010498,GO:0016043,GO:0016579,GO:0019538,GO:0019941,GO:0022607,GO:0022624,GO:0030163,GO:0031974,GO:0031981,GO:0032991,GO:0034622,GO:0036211,GO:0043161,GO:…	ko:K03031	-	0.481072	0.615222	0.350306	0.961081	-0.375443	0.999881	-0.725749	0.847238	-1.23135	0.445842	-1.90049	0.062519	-0.66914	0.999892	46.9457	20.4176	27.4975	14.5048	16.9252	15.8002	12.5395	13.3128
LOC135127810	NW_026972107	XP_063910514.1	-	-	-	-	0.437727	0.795704	1.93078	0.509896	1.36976	0.999881	-0.56102	0.927121	0.488976	0.945425	0.921872	0.639389	0.432896	0.999892	206.13	77.3915	317.83	342.98	305.61	200.896	387.63	360.658
LOC135127819	NW_026972107																				0	0	0	0	0	0	0	0
LOC135144786	NW_026972107	XP_063932970.1	Ribosomal protein S10	GO:0000313,GO:0000314,GO:0003674,GO:0003735,GO:0005198,GO:0005575,GO:0005622,GO:0005623,GO:0005737,GO:0005739,GO:0005740,GO:0005743,GO:0005759,GO:0005761,GO:0005763,GO:0005840,GO:0006412,GO:0006414,GO:0006415,GO:0006518,GO:0006807,GO:0008150,GO:0008152,GO:0009058,GO:0009059,GO:0009987,GO:0010467,GO:0015935,GO:0016020,GO:0016043,GO:0019538,GO:0019866,GO:0022411,GO:0031090,GO:0031966,GO:0031967,GO:…	ko:K02946	-	0.823921	0.0883928	-0.393238	0.961956	-0.615894	0.999881	-0.222656	0.969841	-0.368371	0.973093	-0.592266	0.880172	-0.223895	0.999892	9.18135	4.77258	4.03777	7.03251	4.67064	3.10582	6.33096	5.92712
LOC135127824	NW_026972107	XP_063910539.1	Transmembrane protein 131-like	GO:0005575,GO:0016020	-	-	0.221578	0.826168	0.390121	0.940649	0.534212	0.999881	0.144091	0.974075	0.217256	0.982666	0.341522	0.912334	0.124266	0.999892	55.2158	49.9303	68.026	66.5758	73.6813	71.0492	71.8001	71.7392
LOC135127834	NW_026972107	XP_063910549.1	Belongs to the nucleosome assembly protein (NAP) family	GO:0000003,GO:0000723,GO:0002376,GO:0002520,GO:0003006,GO:0003674,GO:0003682,GO:0005488,GO:0005515,GO:0005575,GO:0005622,GO:0005623,GO:0005634,GO:0005737,GO:0005739,GO:0006139,GO:0006259,GO:0006260,GO:0006323,GO:0006325,GO:0006333,GO:0006334,GO:0006338,GO:0006355,GO:0006357,GO:0006725,GO:0006807,GO:0006996,GO:0006997,GO:0007275,GO:0007276,GO:0007281,GO:0007283,GO:0007286,GO:0007289,GO:0007338,GO:…	ko:K11279,ko:K11282,ko:K11405	-	1.69654	0.000683451	0.455447	0.945489	1.31777	0.999881	0.862321	0.831212	-0.0316442	0.998452	-0.162163	0.98564	-0.130518	0.999892	950.825	181.452	262.813	901.982	715.355	464.78	851.673	715.385
LOC135127841	NW_026972107	XP_063910560.1	Belongs to the nucleosome assembly protein (NAP) family	GO:0000003,GO:0000723,GO:0002376,GO:0002520,GO:0003006,GO:0003674,GO:0003682,GO:0005488,GO:0005515,GO:0005575,GO:0005622,GO:0005623,GO:0005634,GO:0005737,GO:0005739,GO:0006139,GO:0006259,GO:0006260,GO:0006323,GO:0006325,GO:0006333,GO:0006334,GO:0006338,GO:0006355,GO:0006357,GO:0006725,GO:0006807,GO:0006996,GO:0006997,GO:0007275,GO:0007276,GO:0007281,GO:0007283,GO:0007286,GO:0007289,GO:0007338,GO:…	ko:K11279,ko:K11282,ko:K11405	-	-1.53051	0.137928	-0.184896	0.987831	-1.26404		-1.07914	0.893057	0.463156		0.803496		0.34034		0.463067	1.35946	1.20624	0.336356	0.18838	0.556608	0.501575	0.164951
LOC135127851	NW_026972107	XP_063910571.1	activity. It is involved in the biological process described with protein glycosylation	GO:0003674,GO:0003824,GO:0016740,GO:0016757	-	-	1.20084	0.0141289	0.419916	0.954484	-0.0790885	0.999881	-0.499005	0.916766	0.0611813	0.998452	-0.196922	0.984792	-0.258103	0.999892	10.5205	4.29876	6.61929	10.5306	10.0332	4.3639	9.05338	8.24683
LOC135144855	NW_026972107	XP_063933088.1	-	-	-	-	3.60383	9.25181e-05	-1.96538	0.859783	2.90826		4.87363	0.167506	-0.214692	0.996744	0.0468977	0.998576	0.261589	0.999892	4.09759	0.232012	0.0877546	3.98495	1.99751	2.33402	4.58547	1.21114
LOC135127860	NW_026972107	XP_063910583.1					2.64811	0.00264137	-0.901071		2.21238		3.11345		-1.75294	0.587228	-2.26188	0.305194	-0.508938	0.999892	5.2415	0.384921	0.144762	0.72586	1.54608	1.11322	1.14788	2.09237
LOC135144954	NW_026972107	XP_063933181.1	-	-	-	-	10.8998	0	1.47169		4.62488		3.15319		-0.47185	0.975818	-0.362392	0.97315	0.109458	0.999892	441.428	0	0.0570076	232.798	139.245	0.664201	345.516	263.774
LOC135145051	NW_026972107	XP_063933273.1	-	-	-	-	1.38296	0.544856	2.16392		5.05115		2.88723		-4.86481		-6.55256		-1.68775		2.47307	0	0.10107	0.0517055	0	0.753157	0	0
LOC135127867	NW_026972107	XP_063910597.1	Translation regulator that binds to the 3'-UTR of specific mRNAs such as nanos (nos) and prevent their translation. Prevents translation of unlocalized nos in the bulk cytoplasm via the recruitment of cup (By similarity)	GO:0000288,GO:0000289,GO:0000900,GO:0000932,GO:0000956,GO:0001650,GO:0001932,GO:0001934,GO:0003674,GO:0003676,GO:0003723,GO:0003729,GO:0003730,GO:0003824,GO:0004672,GO:0004674,GO:0005488,GO:0005515,GO:0005575,GO:0005622,GO:0005623,GO:0005634,GO:0005730,GO:0005737,GO:0005829,GO:0006139,GO:0006401,GO:0006402,GO:0006403,GO:0006417,GO:0006464,GO:0006468,GO:0006725,GO:0006793,GO:0006796,GO:0006807,GO:…	ko:K17576	-	-0.866542	0.0655945	1.20273	0.60806	0.0840716	0.999881	-1.11866	0.73407	0.121394	0.997443	-0.161927	0.987553	-0.283322	0.999892	12.8759	12.7761	30.3536	14.1654	14.2458	13.6297	11.5059	11.8283
LOC135127871	NW_026972107	XP_063910638.1	meiotic cell cycle	GO:0003674,GO:0005488,GO:0005515,GO:0005575,GO:0005622,GO:0005623,GO:0005634,GO:0005654,GO:0005737,GO:0005829,GO:0006355,GO:0008150,GO:0009889,GO:0009890,GO:0009891,GO:0009892,GO:0009893,GO:0010468,GO:0010556,GO:0010557,GO:0010558,GO:0010604,GO:0010605,GO:0010628,GO:0010629,GO:0019219,GO:0019222,GO:0031323,GO:0031324,GO:0031325,GO:0031326,GO:0031327,GO:0031328,GO:0031974,GO:0031981,GO:0042802,GO:…	-	-	0.19269	0.90234	-0.0779183	0.99228	0.13043	0.999881	0.208348	0.966348	-0.320293	0.96109	-0.13573	0.987047	0.184563	0.999892	237.884	180.129	177.916	182.893	190.205	201.085	217.139	246.915
LOC135127923	NW_026972107																				0	0	0	0	0	0	0	0
LOC135127901	NW_026972107	XP_063910653.1	Belongs to the heat shock protein 70 family	GO:0000003,GO:0001666,GO:0002931,GO:0003674,GO:0005488,GO:0005515,GO:0005575,GO:0005576,GO:0005615,GO:0005622,GO:0005623,GO:0005737,GO:0005783,GO:0005788,GO:0005790,GO:0006810,GO:0006888,GO:0006897,GO:0006898,GO:0006950,GO:0006986,GO:0007154,GO:0007165,GO:0008150,GO:0009628,GO:0009966,GO:0009968,GO:0009987,GO:0010033,GO:0010646,GO:0010648,GO:0010941,GO:0012505,GO:0016192,GO:0023051,GO:0023052,GO:…	ko:K09486	-	-0.17286	0.914994	-0.811731	0.855743	-0.941341	0.999881	-0.12961	0.980223	-0.314546	0.970998	-0.374042	0.917851	-0.0594961	0.999892	79.1956	105.835	62.9889	57.0128	67.971	55.9463	60.7808	64.9135
Mlt	NW_026972107	XP_063910665.1	Tubulin-specific chaperone	GO:0000003,GO:0003006,GO:0005575,GO:0005622,GO:0005623,GO:0005737,GO:0005856,GO:0005929,GO:0005930,GO:0007275,GO:0007276,GO:0007281,GO:0007283,GO:0007286,GO:0007291,GO:0007349,GO:0008150,GO:0009653,GO:0009987,GO:0010638,GO:0019953,GO:0022412,GO:0022414,GO:0030154,GO:0031110,GO:0031112,GO:0031114,GO:0031117,GO:0032501,GO:0032502,GO:0032504,GO:0032838,GO:0032886,GO:0033043,GO:0042995,GO:0043226,GO:…	-	-	-0.7475	0.369074	0.78785	0.845726	-0.580415	0.999881	-1.36826	0.629683	0.140078	0.996744	-0.15244	0.988018	-0.292518	0.999892	59.4883	52.3653	93.0526	76.3389	49.0092	35.3687	52.9783	43.6914
Trnah-gug_1	NW_026972107																				0	0	0	0	0	0	0	0
Trnat-ugu_1	NW_026972107																				0	0	0	0	0	0	0	0
LOC135127926	NW_026972107	XP_063910702.1	Metallo-beta-lactamase superfamily	GO:0003674,GO:0003824,GO:0005488,GO:0005506,GO:0005575,GO:0005622,GO:0005623,GO:0005634,GO:0005654,GO:0005737,GO:0005739,GO:0005759,GO:0006518,GO:0006575,GO:0006749,GO:0006790,GO:0006807,GO:0008150,GO:0008152,GO:0009404,GO:0009987,GO:0016491,GO:0016701,GO:0016702,GO:0017144,GO:0019418,GO:0019748,GO:0031974,GO:0031981,GO:0034641,GO:0043167,GO:0043169,GO:0043226,GO:0043227,GO:0043229,GO:0043231,GO:…	ko:K17725	-	-4.48423	0	-0.393623	0.957922	-1.11629	0.999881	-0.722665	0.868494	0.34085	0.973093	0.14733	0.989923	-0.19352	0.999892	9.43164	290.356	227.339	10.849	18.1724	135.011	9.53772	10.4529
LOC135127975	NW_026972107	XP_063910768.1	Transition metal ion binding	GO:0000003,GO:0000122,GO:0000139,GO:0000185,GO:0000187,GO:0000902,GO:0000904,GO:0001505,GO:0001664,GO:0001774,GO:0001775,GO:0001816,GO:0001878,GO:0001932,GO:0001934,GO:0001967,GO:0002090,GO:0002092,GO:0002119,GO:0002164,GO:0002252,GO:0002263,GO:0002265,GO:0002274,GO:0002376,GO:0002520,GO:0002521,GO:0002573,GO:0002576,GO:0002682,GO:0002684,GO:0002685,GO:0002687,GO:0002688,GO:0002690,GO:0002694,GO:…	ko:K04520,ko:K08117	-	1.14897	0.0316703	0.895516	0.869622	1.26348	0.999881	0.367968	0.946049	-0.252824	0.973093	-0.366407	0.899451	-0.113583	0.999892	234.119	50.6511	100.467	183.885	116.669	122.69	181.758	145.561
LOC135128031	NW_026972107	XP_063910903.1	DDE superfamily endonuclease	-	ko:K13443	-	-1.15978	0.653097	2.69664	0.342058	-0.771527	0.999881	-3.46817	0.460453	5.93989	0.647679	6.04641	0.538256	0.106523	0.999892	0	0.60443	4.94397	1.92139	1.22447	0.467652	1.62999	3.6743
LOC135127961	NW_026972107	XP_063910748.1	protein serine threonine kinase activity. It is involved in the biological process described with protein phosphorylation	GO:0000002,GO:0000003,GO:0000060,GO:0000079,GO:0000166,GO:0000271,GO:0000302,GO:0000768,GO:0001101,GO:0001503,GO:0001505,GO:0001558,GO:0001568,GO:0001649,GO:0001666,GO:0001667,GO:0001701,GO:0001726,GO:0001776,GO:0001890,GO:0001892,GO:0001893,GO:0001894,GO:0001932,GO:0001933,GO:0001934,GO:0001936,GO:0001938,GO:0001944,GO:0002028,GO:0002237,GO:0002260,GO:0002376,GO:0002682,GO:0002684,GO:0002694,GO:…	ko:K04456	-	-0.979228	0.00343679	0.274233	0.968401	-0.239652	0.999881	-0.513884	0.904534	-0.290958	0.967163	-0.258727	0.945962	0.0322308	0.999892	55.1857	85.2901	107.415	45.3864	55.7001	72.808	44.6803	52.3953
LOC135127937	NW_026972107	XP_063910722.1	-	-	-	-	1.36449	0.00779409	0.193647	0.985033	0.938291	0.999881	0.744644	0.898021	0.396935	0.970383	0.604586	0.855545	0.207651	0.999892	7.90224	3.29386	3.77024	9.64211	10.6567	5.99645	11.4656	14.0492
LOC135145160	NW_026972107	XP_063933367.1	MADF	-	-	-	0.966434	0.16587	0.118636	0.990585	0.62239	0.999881	0.503754	0.930657	0.0272764	0.998452	0.431981	0.95076	0.404705	0.999892	4.59816	2.32369	2.53864	4.12834	7.42507	3.17614	5.38431	5.74658
LOC135145248	NW_026972107	XP_063933463.1	26S proteasome non-ATPase regulatory	GO:0000079,GO:0000122,GO:0000502,GO:0001558,GO:0001932,GO:0001933,GO:0001934,GO:0003674,GO:0005488,GO:0005515,GO:0005575,GO:0005622,GO:0005623,GO:0005634,GO:0005654,GO:0005737,GO:0005829,GO:0005838,GO:0005856,GO:0006355,GO:0006357,GO:0006464,GO:0006508,GO:0006807,GO:0007253,GO:0008104,GO:0008134,GO:0008150,GO:0008152,GO:0009889,GO:0009890,GO:0009892,GO:0009893,GO:0009894,GO:0009896,GO:0009966,GO:…	ko:K06694	-	-0.773621	0.437884	0.328573	0.962539	-0.445088	0.999881	-0.773661	0.841431	1.21709	0.703252	0.889958	0.811497	-0.327137	0.999892	7.4292	16.6735	21.1735	14.1016	10.3544	12.0302	14.0328	11.384
LOC135128014	NW_026972107	XP_063910870.1	Transposase protein	-	-	-	-2.91367	0.000540456	0.163186	0.987831	0.11236	0.999881	-0.0508264	0.996049	4.72903		3.31275		-1.41627		0	2.63977	2.8969	0.498138	1.03609	2.69408	0.261959	0.242227
LOC135128026	NW_026972107	XP_063910891.1	Uncharacterised conserved protein (DUF2373)	-	-	-	0.578932	0.522523	-0.251124	0.972611	0.322317	0.999881	0.573441	0.894553	0.0669641	0.998452	-0.151768	0.990052	-0.218732	0.999892	17.1612	13.7458	11.9263	12.9659	11.6733	17.4039	15.5597	12.2191
LOC135128008	NW_026972107	XP_063910858.1	RNA recognition motif. (a.k.a. RRM, RBD, or RNP domain)	GO:0000375,GO:0000377,GO:0000398,GO:0003674,GO:0003676,GO:0003723,GO:0005488,GO:0005575,GO:0005622,GO:0005623,GO:0005634,GO:0005681,GO:0005689,GO:0006139,GO:0006396,GO:0006397,GO:0006725,GO:0006807,GO:0008150,GO:0008152,GO:0008380,GO:0009987,GO:0010467,GO:0016070,GO:0016071,GO:0017069,GO:0030626,GO:0032502,GO:0032991,GO:0034641,GO:0036002,GO:0043170,GO:0043226,GO:0043227,GO:0043229,GO:0043231,GO:…	-	-	0.373293	0.78197	0.508642	0.940649	-0.284602	0.999881	-0.793244	0.860991	0.0302778	0.998452	0.23086	0.989901	0.200583	0.999892	4.18016	3.21827	5.25709	4.70034	7.86021	3.0355	4.66914	4.57183
LOC135127976	NW_026972107	XP_063910845.1	high mobility group	GO:0000003,GO:0000228,GO:0000785,GO:0000790,GO:0000981,GO:0003006,GO:0003674,GO:0003676,GO:0003677,GO:0003682,GO:0003700,GO:0003712,GO:0003713,GO:0003723,GO:0003824,GO:0005102,GO:0005488,GO:0005515,GO:0005575,GO:0005622,GO:0005623,GO:0005634,GO:0005654,GO:0005694,GO:0006325,GO:0006333,GO:0006337,GO:0006338,GO:0006355,GO:0006357,GO:0006996,GO:0007275,GO:0007276,GO:0007281,GO:0007283,GO:0007286,GO:…	ko:K11651	-	-0.478945	0.42248	0.304535	0.965331	0.141131	0.999881	-0.163404	0.973574	-0.096424	0.998452	-0.436479	0.88346	-0.340055	0.999892	89.6157	86.4123	111.36	76.8964	78.9402	97.5393	66.3969	75.5587
LOC135128039	NW_026972107	XP_063910916.1	Belongs to the class I-like SAM-binding methyltransferase superfamily. Protein arginine N- methyltransferase family	-	ko:K19737	-	0.168026	0.932935	0.167724	0.982118	-0.0441024	0.999881	-0.211826	0.966348	-0.243531	0.987072	0.0994059	0.991442	0.342937	0.999892	16.2701	13.3949	15.6473	14.0318	14.9603	13.162	17.5578	15.9059
LOC135145342	NW_026972107																				0	0	0	0	0	0	0	0
LOC135145437	NW_026972107	XP_063933647.1	Alpha/beta hydrolase family	GO:0003674,GO:0003824,GO:0005575,GO:0005622,GO:0005623,GO:0005737,GO:0005777,GO:0016787,GO:0031410,GO:0031982,GO:0042579,GO:0043226,GO:0043227,GO:0043229,GO:0043231,GO:0044424,GO:0044444,GO:0044464,GO:0048471,GO:0097708	-	-	-0.34567	0.581365	0.0378808	0.994852	0.182358	0.999881	0.144477	0.978176	-0.0656194	0.998452	0.110341	0.991442	0.17596	0.999892	8.96857	10.5655	11.2891	7.86394	11.9267	11.5625	8.93893	10.4269
LOC135128045	NW_026972107	XP_063910943.1	Zinc ion binding. It is involved in the biological process described with regulation of transcription, DNA-templated	GO:0000003,GO:0000785,GO:0001501,GO:0002119,GO:0002164,GO:0003006,GO:0003674,GO:0003682,GO:0005488,GO:0005515,GO:0005575,GO:0005622,GO:0005623,GO:0005634,GO:0005654,GO:0005694,GO:0006325,GO:0006342,GO:0006355,GO:0006996,GO:0007275,GO:0007276,GO:0007281,GO:0007292,GO:0007398,GO:0007444,GO:0007446,GO:0008150,GO:0008283,GO:0009790,GO:0009791,GO:0009792,GO:0009888,GO:0009889,GO:0009890,GO:0009892,GO:…	-	-	0.107434	0.961534	-0.0187252	0.997433	0.595267	0.999881	0.613992	0.877517	-0.88351	0.490565	-0.701557	0.631383	0.181953	0.999892	59.6787	32.5124	34.2317	27.8886	36.0465	49.993	36.2122	36.7219
LOC135128066	NW_026972107	XP_063910955.1	protein dimerization activity	GO:0000079,GO:0000976,GO:0000977,GO:0000978,GO:0000981,GO:0000987,GO:0001012,GO:0001067,GO:0001932,GO:0001933,GO:0002164,GO:0003674,GO:0003676,GO:0003677,GO:0003690,GO:0003700,GO:0003705,GO:0005488,GO:0005515,GO:0005575,GO:0005622,GO:0005623,GO:0005634,GO:0005737,GO:0005739,GO:0006355,GO:0006357,GO:0006469,GO:0006950,GO:0006974,GO:0006978,GO:0007154,GO:0007165,GO:0007275,GO:0007346,GO:0007525,GO:…	ko:K09108	-	0.261878	0.747193	0.424622	0.942316	0.459766	0.999881	0.0351441	0.995883	-0.358784	0.949687	0.0189702	0.998576	0.377754	0.999892	46.7553	28.1955	40.1087	32.4182	33.8638	38.9252	47.284	58.4101
LOC135128079	NW_026972107																				0	0	0	0	0	0	0	0
LOC135145528	NW_026972107	XP_063933748.1	39S ribosomal protein L14, mitochondrial	GO:0000313,GO:0000315,GO:0003674,GO:0003735,GO:0005198,GO:0005575,GO:0005622,GO:0005623,GO:0005737,GO:0005739,GO:0005740,GO:0005743,GO:0005759,GO:0005761,GO:0005762,GO:0005840,GO:0006412,GO:0006414,GO:0006415,GO:0006518,GO:0006807,GO:0008150,GO:0008152,GO:0009058,GO:0009059,GO:0009987,GO:0010467,GO:0015934,GO:0016020,GO:0016043,GO:0019538,GO:0019866,GO:0022411,GO:0031090,GO:0031966,GO:0031967,GO:…	ko:K02874	-	0.586022	0.373072	-0.223693	0.976825	-0.105525	0.999881	0.118168	0.98543	-0.607998	0.899301	-0.701882	0.790025	-0.0938847	0.999892	14.2651	7.22618	6.66256	8.7651	7.85699	6.74961	8.52136	8.24093
LOC135128327	NW_026972107	XP_063911310.1	sequence-specific DNA binding. It is involved in the biological process described with regulation of transcription, DNA-templated	GO:0000003,GO:0000122,GO:0000981,GO:0001067,GO:0001654,GO:0001704,GO:0001707,GO:0001708,GO:0001710,GO:0001748,GO:0001764,GO:0003008,GO:0003407,GO:0003674,GO:0003676,GO:0003677,GO:0003682,GO:0003700,GO:0005488,GO:0005575,GO:0005622,GO:0005623,GO:0005634,GO:0005737,GO:0006355,GO:0006357,GO:0006928,GO:0007275,GO:0007369,GO:0007399,GO:0007417,GO:0007420,GO:0007423,GO:0007498,GO:0007501,GO:0007600,GO:…	ko:K09335,ko:K09336	-	6.33506	0	1.47169		0.088724		-1.38297		0.175933	0.997443	-0.00798289	0.998906	-0.183915	0.999892	3.63951	0	0.0570076	4.28688	0	0	3.84498	0
LOC135128339	NW_026972107	XP_063911321.1					-6.30587	0	0.948268	0.845726	1.07197	0.999881	0.123699	0.982412	2.78057		0.298011		-2.48256		0.195238	21.2412	43.025	1.07177	1.90654	45.9892	0.105161	1.14426
East	NW_026972107	XP_063911022.1	-	GO:0000003,GO:0000280,GO:0000705,GO:0005575,GO:0005622,GO:0005623,GO:0005634,GO:0005654,GO:0005694,GO:0005700,GO:0006996,GO:0007049,GO:0007059,GO:0007127,GO:0007143,GO:0007275,GO:0007276,GO:0007292,GO:0007552,GO:0008150,GO:0009892,GO:0009987,GO:0010468,GO:0010564,GO:0010605,GO:0010629,GO:0016043,GO:0016321,GO:0019222,GO:0019953,GO:0022402,GO:0022412,GO:0022414,GO:0031974,GO:0031981,GO:0032501,GO:…	ko:K03233	-	-0.135066	0.923351	0.167175	0.980806	-0.0916967	0.999881	-0.258872	0.955931	0.0480987	0.998452	0.099244	0.990052	0.0511453	0.999892	125.245	131.664	153.548	135.49	139.376	124.492	134.167	148.615
LOC135128109	NW_026972107	XP_063911031.1	Zinc finger FYVE domain-containing protein 1-like	GO:0000407,GO:0003674,GO:0005488,GO:0005543,GO:0005545,GO:0005547,GO:0005575,GO:0005622,GO:0005623,GO:0005737,GO:0005773,GO:0005776,GO:0005783,GO:0005794,GO:0005795,GO:0006914,GO:0006950,GO:0007154,GO:0008150,GO:0008152,GO:0008270,GO:0008289,GO:0009056,GO:0009267,GO:0009605,GO:0009892,GO:0009987,GO:0009991,GO:0010563,GO:0010921,GO:0010923,GO:0012505,GO:0016020,GO:0016236,GO:0019220,GO:0019222,GO:…	ko:K17603	-	-0.329243	0.665846	0.624814	0.905202	-0.0592193	0.999881	-0.684034	0.853464	-0.117809	0.996744	-0.280832	0.945043	-0.163023	0.999892	89.0152	78.7594	125.871	76.7173	86.8548	75.935	73.5192	77.1604
LOC135128131	NW_026972107	XP_063911078.1	sequence-specific DNA binding. It is involved in the biological process described with regulation of transcription, DNA-templated	GO:0000075,GO:0000077,GO:0000278,GO:0000976,GO:0000981,GO:0001067,GO:0001501,GO:0001666,GO:0003674,GO:0003676,GO:0003677,GO:0003690,GO:0003700,GO:0005488,GO:0005515,GO:0005575,GO:0005622,GO:0005623,GO:0005634,GO:0006355,GO:0006357,GO:0006950,GO:0006974,GO:0007049,GO:0007093,GO:0007095,GO:0007275,GO:0007346,GO:0007507,GO:0008022,GO:0008150,GO:0009628,GO:0009653,GO:0009790,GO:0009887,GO:0009888,GO:…	ko:K09407	-	0.0424028	0.998426	-0.146965	0.982118	0.194854	0.999881	0.341819	0.928828	-0.0522984	0.998452	-0.104971	0.989923	-0.0526722	0.999892	69.0603	64.2494	60.3603	67.8506	73.0318	74.8904	64.2689	57.6418
LOC135128162	NW_026972107	XP_063911129.1	-	-	-	-	0.659832	0.3783	1.73408	0.413256	0.394773	0.999881	-1.3393	0.732709	-0.282678	0.991047	-0.623809	0.897147	-0.341131	0.999892	10.0574	2.46819	7.71937	7.95689	9.79593	3.16173	6.48374	7.49935
LOC135128172	NW_026972107	XP_063911138.1	-	-	-	-	-4.94859	0	0.471806	0.942316	-1.7899	0.79039	-2.26171	0.279592	-0.0348613	0.998452	0.707787	0.917849	0.742649	0.999892	1.77469	58.0508	81.8764	1.64575	10.8872	16.7957	2.59606	4.90693
LOC135128150	NW_026972107	XP_063911110.1	-	-	-	-	0.882079	0.143568	1.09576	0.76745	0.383383	0.999881	-0.712376	0.876902	0.544853	0.884961	0.529933	0.84216	-0.0149206	0.999892	26.5553	14.3112	31.6808	38.2189	44.6177	18.4341	37.9712	41.9958
LOC135125940	NW_026972107	XP_063907810.1	nucleic acid binding	-	-	-	-1.00967	0.623681	0.863221	0.928082	1.80459		0.941367	0.87639	6.26552		3.9046		-2.36092		0	0.873547	1.30727	2.29631	2.56587	2.20779	0.361063	0.814356
LOC135128179	NW_026972107	XP_063911146.1	-	-	-	-	0.769668	0.472962	0.896668	0.899168	0.248039	0.999881	-0.648629	0.912651	1.15252	0.756744	0.620009	0.917542	-0.532507	0.999892	3.72208	3.00193	5.71715	8.97893	10.15	3.46588	5.35457	7.07138
LOC135128190	NW_026972107	XP_063911155.1	-	-	-	-	1.53441	0.349617	3.44546	0.48238	0.463611		-2.98185	0.718727	1.66064	0.864247	1.09474	0.917618	-0.565901	0.999892	0.585715	0.128307	1.3503	1.79006	3.2252	0.107594	0.913132	0.814356
LOC135126017	NW_026972107	XP_063907909.1	Serine threonine-protein phosphatase 4 regulatory subunit	GO:0000775,GO:0003674,GO:0005488,GO:0005515,GO:0005575,GO:0005622,GO:0005623,GO:0005634,GO:0005654,GO:0005694,GO:0005737,GO:0005813,GO:0005815,GO:0005856,GO:0006109,GO:0006111,GO:0006139,GO:0006259,GO:0006281,GO:0006464,GO:0006470,GO:0006725,GO:0006793,GO:0006796,GO:0006807,GO:0006950,GO:0006952,GO:0006974,GO:0007275,GO:0007346,GO:0007399,GO:0007405,GO:0008104,GO:0008150,GO:0008152,GO:0008283,GO:…	ko:K17491	-	1.00052	0.601227	0.818691		-0.533018		-1.35171		-0.837376		0.0842705		0.921646		0.362954	0.185517	0.457157	0.226279	0.610623	0.233826	0.396414	0.902029
LOC135128291	NW_026972107	XP_063911301.1	Mediates response to the active Hedgehog (Hh) protein signal in embryos, functioning upstream or at the level of patched (ptc)	GO:0001654,GO:0001745,GO:0001751,GO:0001754,GO:0003002,GO:0003674,GO:0005488,GO:0005515,GO:0005539,GO:0005575,GO:0005623,GO:0007154,GO:0007165,GO:0007166,GO:0007219,GO:0007224,GO:0007275,GO:0007389,GO:0007399,GO:0007423,GO:0007444,GO:0007447,GO:0008150,GO:0008201,GO:0008284,GO:0008589,GO:0008593,GO:0009653,GO:0009887,GO:0009888,GO:0009966,GO:0009968,GO:0009986,GO:0009987,GO:0010646,GO:0010648,GO:…	ko:K20020,ko:K20244,ko:K20245	-	2.43785	2.95469e-11	0.788758	0.853531	0.408213	0.999881	-0.380545	0.926724	-0.423103	0.928413	-1.02284	0.330596	-0.599742	0.999892	180.239	20.5052	36.3377	113.133	127.969	27.3382	88.809	125.461
LOC135145618	NW_026972107	XP_063933837.1	Belongs to the major facilitator superfamily. Sugar transporter (TC 2.A.1.1) family	-	ko:K08145,ko:K14258	-	-0.454741	0.963573	1.47182		2.53305		1.06123		0.24512		1.93643		1.69131		0	0	0.0877546	0	0	0.233826	0.0495518	0.159752
LOC135126184	NW_026972107	XP_063908149.1	Odorant receptor	-	ko:K08471	-	2.09183	0.425073							2.71421		1.93645		-0.777755		0	0	0	0.103411	0.116932	0	0.0525803	0
LOC135128194	NW_026972107	XP_063911160.1	-	-	-	-	-1.00806	0.327162	-1.29487	0.760371	1.50463	0.999881	2.7995	0.218485	-1.41413	0.719484	-2.12999	0.311377	-0.715854	0.999892	4.96868	4.76245	1.96623	1.48541	2.39379	12.9384	1.28348	3.22103
LOC135126252	NW_026972107	XP_063908275.1	-	GO:0000003,GO:0000578,GO:0002064,GO:0002065,GO:0002066,GO:0003002,GO:0003006,GO:0003674,GO:0005488,GO:0005539,GO:0005575,GO:0005576,GO:0005622,GO:0005623,GO:0005737,GO:0005886,GO:0007275,GO:0007276,GO:0007281,GO:0007292,GO:0007304,GO:0007305,GO:0007306,GO:0007350,GO:0007351,GO:0007354,GO:0007362,GO:0007389,GO:0008150,GO:0008201,GO:0008595,GO:0009653,GO:0009790,GO:0009798,GO:0009880,GO:0009888,GO:…	ko:K20228	-	-3.17806	0.111198	0.375935		0.742476		0.366541								0	0.0464946	0.114943	0	0	0.107594	0	0.329901
LOC135128201	NW_026972107	XP_063911167.1	binding. It is involved in the biological process described with actin cytoskeleton organization	GO:0000902,GO:0000904,GO:0001725,GO:0003674,GO:0003779,GO:0005488,GO:0005515,GO:0005575,GO:0005622,GO:0005623,GO:0005737,GO:0005815,GO:0005829,GO:0005856,GO:0005865,GO:0005886,GO:0005929,GO:0006928,GO:0006935,GO:0006996,GO:0007010,GO:0007015,GO:0007154,GO:0007165,GO:0007166,GO:0007267,GO:0007275,GO:0007368,GO:0007389,GO:0007399,GO:0007409,GO:0007411,GO:0007417,GO:0007420,GO:0007424,GO:0008064,GO:…	ko:K04512	-	-0.661071	0.164828	0.0724692	0.992355	0.984141	0.999881	0.911672	0.802215	0.216966	0.987072	-0.321642	0.930792	-0.538607	0.999892	50.7726	63.6074	70.2019	51.617	52.2608	127.564	40.4043	44.6263
LOC135126327	NW_026972107	XP_063908403.1	It is involved in the biological process described with transmembrane transport	GO:0003674,GO:0005215,GO:0005575,GO:0005623,GO:0005886,GO:0006810,GO:0006811,GO:0006820,GO:0008150,GO:0016020,GO:0016021,GO:0022857,GO:0031224,GO:0044425,GO:0044464,GO:0051179,GO:0051234,GO:0055085,GO:0071944	ko:K08193	-	1.20126	0.578678	-0.318817		-1.70178		-1.38297		0.24512		2.69331		2.44819		0	0.128307	0.0570076	0	0	0	0.102132	0.242227
LOC135128234	NW_026972107	XP_063911204.1	Peptidylglycine alpha-amidating monooxygenase COOH-terminal interactor protein-1	-	ko:K09856	-	1.36452	0.00191736	-0.668266	0.919225	0.191918	0.999881	0.860184	0.842588	-0.000726239	0.999528	0.0267517	0.998576	0.0274779	0.999892	12.1049	6.294	3.96399	12.1838	13.8821	6.91312	13.0174	9.95732
LOC135145789	NW_026972107																				0	0	0	0	0	0	0	0
LOC135125029	NW_026972113	XP_063906392.1	calcium ion binding. It is involved in the biological process described with proteolysis	GO:0000003,GO:0000578,GO:0000902,GO:0000904,GO:0001501,GO:0001502,GO:0001568,GO:0001703,GO:0001704,GO:0001707,GO:0001885,GO:0001944,GO:0002009,GO:0002064,GO:0002165,GO:0002376,GO:0002520,GO:0003002,GO:0003006,GO:0003158,GO:0003674,GO:0003824,GO:0004175,GO:0004222,GO:0004252,GO:0005488,GO:0005515,GO:0005518,GO:0005575,GO:0005576,GO:0006355,GO:0006357,GO:0006508,GO:0006807,GO:0006928,GO:0006935,GO:…	ko:K05502,ko:K08076,ko:K09608,ko:K13045,ko:K13046,ko:K13047	-	-9.8523	2.92268e-14	7.46502	1.45598e-05	2.92493	0.923306	-4.54009	0.139029	-3.00524		-3.003		0.00224838		0.145181	0.734525	131.618	0	0	5.55167	0	0.0824753
LOC135128245	NW_026972107	XP_063911214.1	It is involved in the biological process described with protein phosphorylation	GO:0000003,GO:0000049,GO:0000902,GO:0001666,GO:0001775,GO:0001932,GO:0001934,GO:0002230,GO:0002252,GO:0002263,GO:0002285,GO:0002286,GO:0002366,GO:0002376,GO:0002682,GO:0002684,GO:0002697,GO:0002819,GO:0002821,GO:0002831,GO:0003008,GO:0003674,GO:0003676,GO:0003723,GO:0003824,GO:0004672,GO:0004674,GO:0004694,GO:0005488,GO:0005515,GO:0005575,GO:0005622,GO:0005623,GO:0005737,GO:0005829,GO:0005840,GO:…	ko:K16196	-	-2.48953	1.73219e-07	0.0550974	0.993529	-1.41566	0.999881	-1.47076	0.646181	1.11317	0.784601	0.833029	0.854652	-0.280146	0.999892	5.26403	58.3047	62.6779	13.3053	18.3251	22.2397	9.45799	12.757
LOC135128265	NW_026972107	XP_063911239.1					-3.36606	5.4183e-06	-0.865673	0.894482	1.49726	0.999881	2.36293	0.359387	-1.1514	0.85173	-2.16287	0.326753	-1.01147	0.999892	4.71083	9.34883	5.30437	1.17986	0.753519	26.208	1.03761	0.963711
LOC135128285	NW_026972107																				0	0	0	0	0	0	0	0
LOC135128277	NW_026972107	XP_063911250.1	tRNA thio-modification	-	-	-	-1.56479	0.000250746	0.547856	0.933137	-0.153454	0.999881	-0.70131	0.87639	0.0222841	0.998452	-0.0896999	0.991442	-0.111984	0.999892	82.9876	195.432	292.961	88.38	154.828	176.097	77.3331	120.378
LOC135128355	NW_026972107	XP_063911339.1	RNA binding	GO:0001731,GO:0002181,GO:0002183,GO:0002188,GO:0005575,GO:0005622,GO:0005623,GO:0005737,GO:0005829,GO:0005840,GO:0005886,GO:0006412,GO:0006413,GO:0006417,GO:0006446,GO:0006518,GO:0006807,GO:0006996,GO:0008150,GO:0008152,GO:0008284,GO:0009058,GO:0009059,GO:0009889,GO:0009891,GO:0009893,GO:0009987,GO:0010467,GO:0010468,GO:0010556,GO:0010557,GO:0010604,GO:0010608,GO:0010628,GO:0015935,GO:0016020,GO:…	ko:K07575	-	0.494371	0.440983	0.258683	0.974899	0.0463433	0.999881	-0.21234	0.969874	-0.12616	0.997515	-0.398934	0.930792	-0.272774	0.999892	15.7445	8.53847	10.746	13.0747	12.6933	8.18137	11.1676	10.2463
LOC135128366	NW_026972107	XP_063911349.1	eukaryotic translation initiation factor 4 gamma	GO:0001558,GO:0003674,GO:0003676,GO:0003723,GO:0003729,GO:0003743,GO:0005488,GO:0005575,GO:0005622,GO:0005623,GO:0005737,GO:0005829,GO:0006412,GO:0006413,GO:0006417,GO:0006446,GO:0006518,GO:0006807,GO:0007049,GO:0007050,GO:0007275,GO:0007399,GO:0007423,GO:0008135,GO:0008150,GO:0008152,GO:0008219,GO:0008361,GO:0009058,GO:0009059,GO:0009889,GO:0009891,GO:0009892,GO:0009893,GO:0009894,GO:0009895,GO:…	ko:K03260,ko:K17682	-	0.32315	0.761991	-0.694982	0.894482	-0.115014	0.999881	0.579967	0.893057	-0.814926	0.623971	-1.03325	0.341189	-0.218324	0.999892	306.064	190.398	124.618	136.292	133.787	180.397	149.836	157.428
LOC135128377	NW_026972107	XP_063911373.1	It is involved in the biological process described with cell-matrix adhesion	GO:0003674,GO:0005488,GO:0005515,GO:0005575,GO:0005911,GO:0005918,GO:0005920,GO:0007043,GO:0008150,GO:0009987,GO:0016043,GO:0019991,GO:0022607,GO:0030054,GO:0034329,GO:0034330,GO:0043296,GO:0043297,GO:0044085,GO:0045216,GO:0070160,GO:0071840,GO:0090528	-	-	-9.14406	0	-0.207541	0.985033	-0.89687	0.999881	-0.689328	0.914719	1.50283	0.574586	1.18871	0.691741	-0.314117	0.999892	1.72463	2410.08	2160.8	4.62359	109.046	1319.26	3.54042	34.1153
LOC135128398	NW_026972107	XP_063911380.1	serine threonine-protein phosphatase	GO:0000003,GO:0000164,GO:0000910,GO:0001932,GO:0001933,GO:0002009,GO:0002165,GO:0003002,GO:0003006,GO:0003674,GO:0003824,GO:0004721,GO:0004722,GO:0005488,GO:0005515,GO:0005575,GO:0005622,GO:0005623,GO:0005634,GO:0005654,GO:0005737,GO:0005829,GO:0005886,GO:0005979,GO:0005981,GO:0006109,GO:0006464,GO:0006470,GO:0006793,GO:0006796,GO:0006807,GO:0006810,GO:0007049,GO:0007059,GO:0007097,GO:0007154,GO:…	ko:K06269	-	-0.425211	0.331055	-0.524821	0.925814	-0.539298	0.999881	-0.0144767	0.999061	0.0216986	0.998452	-0.177022	0.983852	-0.19872	0.999892	30.818	49.418	35.4879	30.2134	29.6543	34.7232	25.6427	27.3932
LOC135128418	NW_026972107	XP_063911396.1	It is involved in the biological process described with protein folding	GO:0000003,GO:0000041,GO:0000166,GO:0000413,GO:0001655,GO:0001882,GO:0001883,GO:0003006,GO:0003008,GO:0003674,GO:0003755,GO:0003824,GO:0005102,GO:0005488,GO:0005515,GO:0005524,GO:0005525,GO:0005527,GO:0005528,GO:0005575,GO:0005622,GO:0005623,GO:0005634,GO:0005654,GO:0005737,GO:0005829,GO:0005886,GO:0006457,GO:0006463,GO:0006464,GO:0006807,GO:0006810,GO:0006811,GO:0006812,GO:0006825,GO:0007154,GO:…	ko:K06269,ko:K09571,ko:K12487	-	0.410539	0.642997	-0.639361	0.898035	-0.216918	0.999881	0.422442	0.916766	-0.493575	0.895651	-0.528022	0.818985	-0.0344476	0.999892	88.6698	69.7487	47.691	48.3682	47.148	61.4107	61.4422	56.7041
LOC135128427	NW_026972107	XP_063911407.1	GYF domain	GO:0000075,GO:0000077,GO:0000278,GO:0001894,GO:0003008,GO:0003674,GO:0005488,GO:0005515,GO:0005575,GO:0005622,GO:0005623,GO:0005737,GO:0005768,GO:0005783,GO:0005794,GO:0005829,GO:0006417,GO:0006807,GO:0006950,GO:0006974,GO:0007049,GO:0007093,GO:0007154,GO:0007165,GO:0007166,GO:0007167,GO:0007169,GO:0007275,GO:0007346,GO:0007399,GO:0007417,GO:0007610,GO:0007626,GO:0007631,GO:0008150,GO:0008152,GO:…	ko:K18730	-	0.20329	0.90691	-0.554551	0.924738	0.363709	0.999881	0.918259	0.797662	-0.318425	0.970051	-0.380842	0.912705	-0.0624165	0.999892	133.763	111.715	79.521	94.6331	102.135	146.955	103.248	143.222
LOC135145858	NW_026972107	XP_063934083.1					0.756266		-1.70708		-1.70169		0.00539515		0.24512		1.93645		1.69133		0	0.0925278	0	0	0	0	0.0525803	0
LOC135128493	NW_026972107	XP_063911447.1	DNA binding. It is involved in the biological process described with DNA-templated transcription, initiation	GO:0000120,GO:0000126,GO:0000228,GO:0000428,GO:0000785,GO:0000790,GO:0000791,GO:0000976,GO:0000977,GO:0000978,GO:0000981,GO:0000987,GO:0000988,GO:0000989,GO:0000992,GO:0001006,GO:0001012,GO:0001016,GO:0001032,GO:0001034,GO:0001047,GO:0001067,GO:0001076,GO:0001085,GO:0001091,GO:0001092,GO:0001093,GO:0001098,GO:0001099,GO:0001103,GO:0001129,GO:0001132,GO:0001939,GO:0001940,GO:0002376,GO:0002520,GO:…	ko:K03120	-	-0.538666	0.634563	-1.18326	0.708228	0.173047	0.999881	1.35631	0.708011	-0.370252	0.973367	-0.54089	0.901828	-0.170638	0.999892	13.3115	15.9935	7.57976	8.34874	6.86316	18.5358	9.2982	10.1787
LOC135128509	NW_026972107	XP_063911448.1	rRNA-processing protein FCF1	GO:0000447,GO:0000460,GO:0000462,GO:0000466,GO:0000469,GO:0000478,GO:0000479,GO:0000480,GO:0005575,GO:0005622,GO:0005623,GO:0005634,GO:0005654,GO:0005730,GO:0006139,GO:0006364,GO:0006396,GO:0006725,GO:0006807,GO:0008150,GO:0008152,GO:0009987,GO:0010467,GO:0016070,GO:0016072,GO:0022613,GO:0030490,GO:0030684,GO:0031974,GO:0031981,GO:0032040,GO:0032991,GO:0034470,GO:0034641,GO:0034660,GO:0042254,GO:…	ko:K14566	-	-0.442092	0.693045	-0.0649235	0.992746	0.0157094	0.999881	0.0806328	0.989714	-0.814213	0.907072	-0.665072	0.90711	0.149141	0.999892	4.85601	4.13329	4.58848	2.20983	3.40069	4.11144	3.37895	3.22103
LOC135128472	NW_026972107	XP_063911446.1	It is involved in the biological process described with post-chaperonin tubulin folding pathway	GO:0003674,GO:0003824,GO:0003924,GO:0005488,GO:0005515,GO:0005575,GO:0005622,GO:0005623,GO:0005737,GO:0005829,GO:0005856,GO:0005874,GO:0005929,GO:0006457,GO:0007021,GO:0007023,GO:0008150,GO:0009987,GO:0015630,GO:0016043,GO:0016462,GO:0016787,GO:0016817,GO:0016818,GO:0017111,GO:0022607,GO:0032391,GO:0034622,GO:0035869,GO:0042995,GO:0043005,GO:0043226,GO:0043228,GO:0043229,GO:0043232,GO:0043933,GO:…	ko:K21766	-	0.331511	0.602365	-0.563227	0.914371	-0.152409	0.999881	0.410818	0.918989	-0.711752	0.705078	-0.811741	0.533358	-0.0999891	0.999892	50.207	32.3097	23.2829	28.2792	26.4908	29.1732	28.3143	30.0168
Rsh	NW_026972107	XP_063911437.1	GTPase activator activity. It is involved in the biological process described with regulation of small GTPase mediated signal transduction	GO:0003008,GO:0003674,GO:0005096,GO:0005575,GO:0005622,GO:0005623,GO:0005634,GO:0005737,GO:0007610,GO:0007611,GO:0007612,GO:0007613,GO:0007615,GO:0007635,GO:0008016,GO:0008047,GO:0008150,GO:0008306,GO:0008355,GO:0030234,GO:0030424,GO:0030695,GO:0032501,GO:0036477,GO:0042048,GO:0042221,GO:0042995,GO:0043005,GO:0043025,GO:0043085,GO:0043087,GO:0043226,GO:0043227,GO:0043229,GO:0043231,GO:0043547,GO:…	ko:K17700	-	2.07937	7.06737e-09	-0.666959	0.91312	0.374839	0.999881	1.0418	0.782373	0.846031	0.538546	0.944671	0.37596	0.0986399	0.999892	27.091	12.1628	7.73637	55.0269	18.5755	16.1772	52.5265	15.7039
LOC135128530	NW_026972107	XP_063911486.1	Zinc ion binding	GO:0000122,GO:0000228,GO:0000785,GO:0000790,GO:0000791,GO:0000902,GO:0000904,GO:0000976,GO:0000977,GO:0000978,GO:0000987,GO:0001012,GO:0001067,GO:0002039,GO:0002262,GO:0002376,GO:0002520,GO:0003674,GO:0003676,GO:0003677,GO:0003682,GO:0003690,GO:0003712,GO:0003713,GO:0003824,GO:0004672,GO:0004713,GO:0004842,GO:0005102,GO:0005488,GO:0005515,GO:0005575,GO:0005622,GO:0005623,GO:0005634,GO:0005654,GO:…	ko:K08825,ko:K08881,ko:K08883	-	-0.337103	0.713185	-0.125764	0.985659	0.128499	0.999881	0.254263	0.952908	0.11698	0.996744	-0.0295314	0.998576	-0.146511	0.999892	55.829	61.2821	59.419	61.3514	50.1691	68.7796	55.149	56.3624
LOC135128558	NW_026972107	XP_063911509.1	Acetyltransferase (GNAT) domain	GO:0000070,GO:0000278,GO:0000280,GO:0000819,GO:0001756,GO:0003002,GO:0003674,GO:0003824,GO:0004402,GO:0004596,GO:0005575,GO:0005622,GO:0005623,GO:0005634,GO:0005737,GO:0005829,GO:0006325,GO:0006464,GO:0006473,GO:0006474,GO:0006475,GO:0006807,GO:0006996,GO:0007049,GO:0007059,GO:0007062,GO:0007064,GO:0007275,GO:0007389,GO:0008080,GO:0008150,GO:0008152,GO:0009653,GO:0009790,GO:0009792,GO:0009888,GO:…	ko:K20793	-	0.171294	0.879616	-0.351131	0.957922	-0.16682	0.999881	0.184311	0.969841	-0.053898	0.998452	-0.341521	0.934411	-0.287623	0.999892	17.0736	15.6141	13.2886	15.7218	14.5024	14.1677	13.1945	11.0964
LOC135128552	NW_026972107	XP_063911498.1	Diacylglycerol kinase catalytic domain (presumed)	GO:0000003,GO:0001727,GO:0001729,GO:0003674,GO:0003824,GO:0005575,GO:0005622,GO:0005623,GO:0005737,GO:0005739,GO:0005740,GO:0005741,GO:0005743,GO:0005758,GO:0005829,GO:0006605,GO:0006626,GO:0006629,GO:0006643,GO:0006644,GO:0006650,GO:0006665,GO:0006672,GO:0006793,GO:0006796,GO:0006807,GO:0006810,GO:0006839,GO:0006886,GO:0006928,GO:0006996,GO:0007005,GO:0007006,GO:0007007,GO:0007276,GO:0007280,GO:…	ko:K09881	-	0.362996	0.716628	-0.242973	0.974164	-0.000936922	0.999881	0.242036	0.962702	-0.51286	0.932002	-0.752712	0.743601	-0.239852	0.999892	18.1424	11.8108	10.9455	9.90477	10.6503	11.8667	10.4349	9.6638
LOC135128577	NW_026972107	XP_063911541.1	Rab GTPase activator activity. It is involved in the biological process described with regulation of Rab GTPase activity	GO:0003674,GO:0005096,GO:0008047,GO:0008150,GO:0030234,GO:0030695,GO:0043085,GO:0043087,GO:0043547,GO:0044093,GO:0050790,GO:0051336,GO:0051345,GO:0060589,GO:0065007,GO:0065009,GO:0098772	-	-	-1.54092	0.478825	0.375293		1.60278		1.22748		3.20963		0.247369		-2.96226		0	0.128307	0.090289	0.174574	0.470949	0.215188	0	0.247426
LOC135128564	NW_026972107	XP_063911523.1	post-embryonic limb morphogenesis	GO:0000775,GO:0000785,GO:0000792,GO:0003674,GO:0003676,GO:0003677,GO:0003682,GO:0005488,GO:0005515,GO:0005575,GO:0005622,GO:0005623,GO:0005694,GO:0005700,GO:0005701,GO:0005704,GO:0005705,GO:0005721,GO:0006325,GO:0006342,GO:0006355,GO:0006996,GO:0008150,GO:0009889,GO:0009890,GO:0009892,GO:0009987,GO:0010369,GO:0010468,GO:0010556,GO:0010558,GO:0010605,GO:0010629,GO:0016043,GO:0016458,GO:0019219,GO:…	-	-	0.373129	0.56437	0.444209	0.940649	0.553791	0.999881	0.109582	0.98175	-0.202701	0.987072	0.100396	0.989923	0.303097	0.999892	58.2319	31.9795	46.2465	45.9769	47.0606	47.5472	60.5959	53.5662
LOC135132655	NW_026972107	XP_063916877.1	protein dimerization activity	GO:0000976,GO:0000977,GO:0000981,GO:0001012,GO:0001067,GO:0003674,GO:0003676,GO:0003677,GO:0003690,GO:0003700,GO:0005488,GO:0005575,GO:0005622,GO:0005623,GO:0005634,GO:0005654,GO:0005737,GO:0006355,GO:0006357,GO:0008150,GO:0009889,GO:0010468,GO:0010556,GO:0019219,GO:0019222,GO:0031323,GO:0031326,GO:0031974,GO:0031981,GO:0043226,GO:0043227,GO:0043229,GO:0043231,GO:0043233,GO:0043565,GO:0044212,GO:…	-	-	-1.05609	0.265415	-0.44454	0.964394	-1.58763	0.999881	-1.14309	0.841431	0.816262	0.972437	1.23837	0.867744	0.42211	0.999892	0.630783	3.6346	2.59457	1.37767	1.24399	1.25809	1.57056	1.55143
LOC135126587	NW_026972107	XP_063908719.1	Domain of unknown function (DUF4780)	-	-	-	-1.15317		1.47169		0.088724		-1.38297								0	0	0.0570076	0	0.116932	0	0	0
LOC135126664	NW_026972107	XP_063908829.1	Endonuclease-reverse transcriptase	-	-	-	2.55584	0.359802							0.24512		2.69331		2.44819		0	0	0	0	0	0	0.102132	0.479256
Trnas-gga_2	NW_026972107																				0	0	0	0	0	0	0	0
LOC135128594	NW_026972107	XP_063911577.1	It is involved in the biological process described with	GO:0000323,GO:0001101,GO:0001558,GO:0001919,GO:0001932,GO:0001934,GO:0005575,GO:0005622,GO:0005623,GO:0005737,GO:0005764,GO:0005768,GO:0005770,GO:0005773,GO:0006810,GO:0006996,GO:0007032,GO:0007033,GO:0007040,GO:0008104,GO:0008150,GO:0009719,GO:0009893,GO:0009966,GO:0009967,GO:0009987,GO:0010008,GO:0010033,GO:0010243,GO:0010256,GO:0010562,GO:0010604,GO:0010646,GO:0010647,GO:0010872,GO:0010874,GO:…	ko:K20397	-	-0.581412	0.436435	1.47958	0.505223	0.193817	0.999881	-1.28577	0.718857	-0.638719	0.932809	-0.662924	0.881621	-0.0242046	0.999892	9.54431	4.98316	14.7311	6.07063	5.47609	5.92613	5.92139	4.59262
LOC135128589	NW_026972107	XP_063911564.1	Yip1 domain	GO:0000138,GO:0003674,GO:0005488,GO:0005515,GO:0005575,GO:0005622,GO:0005623,GO:0005737,GO:0005794,GO:0005795,GO:0005797,GO:0005802,GO:0012505,GO:0017016,GO:0017137,GO:0019899,GO:0030133,GO:0031267,GO:0031410,GO:0031982,GO:0031984,GO:0031985,GO:0043226,GO:0043227,GO:0043229,GO:0043231,GO:0044422,GO:0044424,GO:0044431,GO:0044444,GO:0044446,GO:0044464,GO:0051020,GO:0097708,GO:0098791	-	-	-0.478769	0.336916	-0.739642	0.869622	-0.451377	0.999881	0.288266	0.950409	-0.184491	0.991047	-0.543128	0.832588	-0.358638	0.999892	24.9483	38.5655	24.3007	19.2087	22.1646	28.4615	17.4487	15.1065
LOC135145952	NW_026972107	XP_063934313.1																			0	0	0	0	0	0	0	0
LOC135146149	NW_026972107	XP_063934405.1	-	-	-	-	1.17193								0.24512		1.93686		1.69174		0	0	0	0	0	0	0.156799	0
LOC135146242	NW_026972107	XP_063934506.1					2.75495	0.0546875	-0.318785		2.13861		2.45739		-1.35792	0.903983	-3.69022	0.245065	-2.3323	0.999892	2.59073	0.128307	0.0574716	0.206822	0.116932	0.449014	0.154712	0
LOC135146336	NW_026972107	XP_063934608.1	-	-	-	-															0	0	0	0	0	0	0	0
LOC135128627	NW_026972107	XP_063911650.1	It is involved in the biological process described with signal transduction	GO:0001952,GO:0001953,GO:0003674,GO:0005070,GO:0005096,GO:0005488,GO:0005515,GO:0005575,GO:0005622,GO:0005623,GO:0005737,GO:0005829,GO:0005856,GO:0005884,GO:0006950,GO:0006952,GO:0006996,GO:0007010,GO:0007015,GO:0007044,GO:0007045,GO:0007154,GO:0007155,GO:0007160,GO:0007162,GO:0007165,GO:0007202,GO:0007264,GO:0007265,GO:0007266,GO:0008047,GO:0008150,GO:0008154,GO:0009605,GO:0009607,GO:0009620,GO:…	ko:K20631	-	2.03576	1.34423e-07	0.259234	0.971867	0.773228	0.999881	0.513994	0.909038	0.142126	0.99328	0.00228175	0.999489	-0.139844	0.999892	74.5646	21.3624	26.786	87.6861	92.6303	36.4235	74.3623	146.839
LOC135128624	NW_026972107																				0	0	0	0	0	0	0	0
LOC135128605	NW_026972107	XP_063911598.1					-1.09981	0.15404	0.553254	0.945383	-0.0547464	0.999881	-0.608	0.916766	-0.29749	0.996744	-1.03142	0.891805	-0.73393	0.999892	1.40675	1.87885	2.8449	0.641906	0.893193	2.15611	0.768649	0.731881
LOC135128618	NW_026972107																				0	0	0	0	0	0	0	0
LOC135128637	NW_026972107	XP_063911673.1	-	-	-	-	1.01579	0.281518	2.15322	0.359988	0.872365	0.999881	-1.28086	0.797662	-0.0888584	0.998452	-0.148979	0.987772	-0.0601203	0.999892	22.8933	4.76384	22.1656	19.844	20.6897	8.53719	19.9774	22.2038
LOC135128646	NW_026972107	XP_063911694.1	-	-	-	-	3.01016	3.35255e-08	-0.397331	0.974164	0.320824		0.718154	0.917187	0.933991	0.647295	0.656982	0.802573	-0.277009	0.999892	9.27648	2.11012	1.47244	19.9279	4.40096	2.49753	14.5598	5.30371
LOC135126730	NW_026972107	XP_063908956.1	Nose resistant to fluoxetine protein 6-like	-	-	-															0	0	0	0	0	0	0	0
LOC135128677	NW_026972107	XP_063911759.1	Glycosyl-transferase for dystroglycan	GO:0003674,GO:0003824,GO:0005575,GO:0005622,GO:0005623,GO:0005737,GO:0005794,GO:0006464,GO:0006486,GO:0006493,GO:0006807,GO:0008150,GO:0008152,GO:0008194,GO:0009058,GO:0009059,GO:0009100,GO:0009101,GO:0009987,GO:0012505,GO:0015020,GO:0016740,GO:0016757,GO:0016758,GO:0019538,GO:0034645,GO:0035268,GO:0035269,GO:0036211,GO:0043170,GO:0043226,GO:0043227,GO:0043229,GO:0043231,GO:0043412,GO:0043413,GO:…	ko:K21032	GT49	-1.91289	0.00599505	-0.524152	0.933709	-2.04278	0.67899	-1.51863	0.679081	1.70064	0.466958	2.48487	0.0858799	0.784231	0.999892	1.23903	11.3626	7.99108	3.91052	17.1069	2.82031	7.37895	4.96341
LOC135128699	NW_026972107	XP_063911797.1	Ion channel	-	-	-	0.58517	0.668655	0.676083	0.925976	1.4647	0.999881	0.788612	0.87639	1.28274	0.541702	1.92257	0.133905	0.639824	0.999892	12.6081	18.1226	30.7161	36.4227	22.3531	50.0277	47.9851	13.6271
LOC135128668	NW_026972107	XP_063911730.1	unfolded protein binding. It is involved in the biological process described with	GO:0000002,GO:0000122,GO:0001775,GO:0001776,GO:0001932,GO:0001933,GO:0001941,GO:0001959,GO:0001960,GO:0002119,GO:0002164,GO:0002260,GO:0002376,GO:0002520,GO:0002521,GO:0002682,GO:0002683,GO:0002684,GO:0002694,GO:0002696,GO:0003674,GO:0005102,GO:0005113,GO:0005126,GO:0005133,GO:0005488,GO:0005515,GO:0005575,GO:0005622,GO:0005623,GO:0005634,GO:0005737,GO:0005739,GO:0005759,GO:0005829,GO:0005886,GO:…	ko:K09504	-	1.03713	0.00425741	0.605106	0.899168	0.752473	0.999881	0.147367	0.974122	0.297984	0.968379	0.132239	0.987772	-0.165745	0.999892	113.415	43.1291	68.8345	130.842	117.432	72.8054	122.731	121.683
LOC135128734	NW_026972107	XP_063911859.1	snoRNA binding. It is involved in the biological process described with ribosome biogenesis	GO:0000154,GO:0000454,GO:0000723,GO:0001522,GO:0002376,GO:0002520,GO:0003674,GO:0003676,GO:0003723,GO:0005488,GO:0005575,GO:0005622,GO:0005623,GO:0005634,GO:0005654,GO:0005697,GO:0005730,GO:0005732,GO:0006139,GO:0006259,GO:0006278,GO:0006364,GO:0006396,GO:0006725,GO:0006807,GO:0006996,GO:0007004,GO:0007275,GO:0008150,GO:0008152,GO:0009058,GO:0009059,GO:0009451,GO:0009790,GO:0009987,GO:0010467,GO:…	ko:K11130	-	0.191138	0.906643	-0.6846	0.906778	-0.131267	0.999881	0.553333	0.905897	-0.208208	0.992856	0.0984229	0.992833	0.306631	0.999892	10.478	12.6905	8.69775	10.373	14.5316	11.7964	11.8933	11.7458
LOC135128709	NW_026972107	XP_063911824.1	Ubiquitin-like modifier protein which binds to a number of as yet unidentified target proteins	GO:0003008,GO:0005575,GO:0005622,GO:0005623,GO:0005634,GO:0005737,GO:0005783,GO:0006464,GO:0006807,GO:0006950,GO:0008150,GO:0008152,GO:0009966,GO:0009987,GO:0010646,GO:0010941,GO:0012505,GO:0019538,GO:0023051,GO:0032446,GO:0032501,GO:0033143,GO:0033146,GO:0033554,GO:0034976,GO:0036211,GO:0042981,GO:0043066,GO:0043067,GO:0043069,GO:0043170,GO:0043226,GO:0043227,GO:0043229,GO:0043231,GO:0043412,GO:…	ko:K12162	-	-0.265807	0.818086	-0.624684	0.91312	-0.0491587	0.999881	0.575525	0.896653	-0.399928	0.953118	-0.595139	0.806226	-0.195211	0.999892	25.9945	27.7942	19.0475	17.8992	18.2311	27.4746	17.2719	12.9361
LOC135128658	NW_026972107	XP_063911716.1	Belongs to the WD repeat coronin family	GO:0000902,GO:0000904,GO:0001941,GO:0003674,GO:0003779,GO:0005488,GO:0005515,GO:0005575,GO:0005622,GO:0005623,GO:0005737,GO:0005794,GO:0005802,GO:0005886,GO:0005938,GO:0006810,GO:0006892,GO:0006895,GO:0006928,GO:0006935,GO:0006996,GO:0007010,GO:0007015,GO:0007030,GO:0007163,GO:0007275,GO:0007399,GO:0007409,GO:0007411,GO:0008017,GO:0008092,GO:0008104,GO:0008150,GO:0008154,GO:0009605,GO:0009653,GO:…	ko:K17805,ko:K18619	-	-0.395086	0.620341	-0.510155	0.928796	-0.546949	0.999881	-0.0367933	0.995302	-0.409448	0.932871	-0.432256	0.880447	-0.0228077	0.999892	135.528	157.487	116.323	93.9938	92.604	110.043	101.491	96.1134
LOC135128722	NW_026972107	XP_063911838.1	CCAAT-Binding transcription Factor	GO:0000976,GO:0000977,GO:0000978,GO:0000981,GO:0000982,GO:0000987,GO:0001012,GO:0001067,GO:0001077,GO:0001221,GO:0001228,GO:0001654,GO:0001745,GO:0001751,GO:0001754,GO:0003674,GO:0003676,GO:0003677,GO:0003690,GO:0003700,GO:0005488,GO:0005515,GO:0005575,GO:0005622,GO:0005623,GO:0005634,GO:0005654,GO:0005667,GO:0006139,GO:0006351,GO:0006355,GO:0006357,GO:0006366,GO:0006725,GO:0006807,GO:0007275,GO:…	ko:K08064	-	-1.0339	0.0896971	-2.16716	0.149829	-0.527068	0.999881	1.64009	0.630644	0.0582254	0.998452	0.276722	0.981782	0.218497	0.999892	4.53813	16.8525	3.96669	4.60847	3.8489	12.3242	5.87481	6.6843
LOC135126811	NW_026972107	XP_063909074.1	retrotransposable element Tf2 155 kDa protein type 1-like	-	-	-	2.87691	0.183099	-0.877799		0.594107		1.47191		1.38473		-1.23347		-2.6182		0.390477	0.462639	0.263633	0.365365	0	0.645563	0.105161	0
LOC135128749	NW_026972107	XP_063911922.1	It is involved in the biological process described with protein phosphorylation	GO:0000045,GO:0000122,GO:0001085,GO:0001102,GO:0001654,GO:0001666,GO:0001932,GO:0001933,GO:0001934,GO:0001959,GO:0002009,GO:0002088,GO:0002089,GO:0002165,GO:0002262,GO:0002376,GO:0002520,GO:0003002,GO:0003407,GO:0003674,GO:0003712,GO:0003714,GO:0003824,GO:0004672,GO:0004674,GO:0005488,GO:0005515,GO:0005575,GO:0005622,GO:0005623,GO:0005634,GO:0005654,GO:0005667,GO:0005737,GO:0005813,GO:0005815,GO:…	ko:K08826	-	0.196277	0.89954	0.506752	0.9541	0.627852	0.999881	0.1211	0.986904	0.814939	0.614007	0.614085	0.747878	-0.200853	0.999892	970.123	940.699	1390.88	1787.85	1630.07	1470.61	1483.06	1594.03
LOC135126882	NW_026972107	XP_063909195.1					-0.560644	0.917506	0.842273		0.742004		-0.100269		3.21031		1.93686		-1.27344		0	0.128307	0.202234	0.234388	0.0941899	0.107594	0.156799	0
LOC135146444	NW_026972107	XP_063934695.1					1.47252								0.24512		1.93643		1.69131		0	0	0	0	0.0941899	0	0.0495518	0
LOC135146554	NW_026972107	XP_063934780.1					2.08638	0.00565386	0.142463	0.991192	3.08576	0.574359	2.9433	0.414522	-0.0457353	0.998452	0.0599601	0.998576	0.105695	0.999892	10.2702	0.94055	1.09697	10.155	8.12344	7.85859	10.9228	7.95192
LOC135146653	NW_026972107																				0	0	0	0	0	0	0	0
LOC135119381	NW_026972107																				0	0	0	0	0	0	0	0
LOC135119443	NW_026972107																				0	0	0	0	0	0	0	0
LOC135119511	NW_026972107																				0	0	0	0	0	0	0	0
LOC135119608	NW_026972107	XP_063900107.1	Belongs to the short-chain dehydrogenases reductases (SDR) family	GO:0000253,GO:0003674,GO:0003824,GO:0004303,GO:0006629,GO:0006694,GO:0008150,GO:0008152,GO:0008202,GO:0008610,GO:0009058,GO:0016229,GO:0016491,GO:0016614,GO:0016616,GO:0033764,GO:0044238,GO:0055114,GO:0071704,GO:0072555,GO:0072582,GO:1901360,GO:1901362,GO:1901576	ko:K15890	-	-4.74759	3.95846e-13	-0.156331	0.986789	-0.776083	0.999881	-0.619752	0.914869	0.319719		-0.458232		-0.777951		0.0725907	3.94208	3.4734	0.122868	0.0941899	2.22643	0.0495518	0.324703
LOC135128782	NW_026972107	XP_063911934.1	Cyclin-dependent protein serine threonine kinase inhibitor activity. It is involved in the biological process described with cell cycle arrest	GO:0000003,GO:0000079,GO:0000278,GO:0001709,GO:0001932,GO:0001933,GO:0002009,GO:0002165,GO:0003006,GO:0003674,GO:0004857,GO:0004860,GO:0004861,GO:0005575,GO:0005622,GO:0005623,GO:0005634,GO:0006139,GO:0006259,GO:0006260,GO:0006261,GO:0006279,GO:0006469,GO:0006725,GO:0006807,GO:0007049,GO:0007275,GO:0007276,GO:0007281,GO:0007292,GO:0007293,GO:0007294,GO:0007346,GO:0007423,GO:0007424,GO:0007444,GO:…	ko:K09993	-	-0.612727	0.181732	0.505356	0.922998	0.302296	0.999881	-0.203059	0.963657	0.568065	0.825832	0.564079	0.761941	-0.00398593	0.999892	30.2824	49.1089	71.8029	47.2195	48.6031	60.4864	44.261	37.5733
LOC135127028	NW_026972107	XP_063909428.1	Plays a role in the sugar gustatory response	GO:0001582,GO:0003008,GO:0003674,GO:0004888,GO:0005575,GO:0007154,GO:0007165,GO:0007584,GO:0007600,GO:0007606,GO:0007610,GO:0007635,GO:0007637,GO:0008150,GO:0008527,GO:0009593,GO:0009605,GO:0009730,GO:0009731,GO:0009732,GO:0009743,GO:0009744,GO:0009746,GO:0009749,GO:0009987,GO:0009991,GO:0010033,GO:0010353,GO:0016020,GO:0016021,GO:0023052,GO:0031224,GO:0031667,GO:0032501,GO:0033041,GO:0034284,GO:…	ko:K08471	-	1.4726														0	0	0	0	0	0	0	0
LOC135128806	NW_026972107	XP_063911953.1	-	-	-	-	-0.187535	0.963573	1.89388	0.465332	0.966973	0.999881	-0.92691	0.85795	0.816636	0.907072	1.06761	0.743002	0.25097	0.999892	2.28282	1.64022	6.01423	4.43857	5.25208	3.34388	5.01228	4.59262
LOC135128802	NW_026972107	XP_063911949.1	Belongs to the PDGF VEGF growth factor family	GO:0000003,GO:0000079,GO:0000122,GO:0000139,GO:0000165,GO:0001101,GO:0001568,GO:0001654,GO:0001655,GO:0001656,GO:0001666,GO:0001667,GO:0001701,GO:0001754,GO:0001763,GO:0001822,GO:0001890,GO:0001892,GO:0001932,GO:0001934,GO:0001936,GO:0001938,GO:0001944,GO:0001977,GO:0002009,GO:0002064,GO:0002065,GO:0002066,GO:0002376,GO:0002520,GO:0002548,GO:0002576,GO:0003006,GO:0003008,GO:0003013,GO:0003014,GO:…	ko:K04359,ko:K05449,ko:K17386	-	0.850381	0.349075	0.908432	0.902454	1.51078	0.999881	0.602353	0.916766	0.419457	0.949925	0.930478	0.530574	0.511021	0.999892	11.1062	6.03348	11.8227	13.9283	27.9621	16.9295	19.96	20.2497
LOC135128790	NW_026972107	XP_063911943.1	-	-	-	-	0.503053	0.770097	0.708458	0.939852	2.7545	0.559328	2.04604	0.624863	0.140363	0.998452	-0.484601	0.952581	-0.624964	0.999892	4.00746	1.19809	1.99874	4.26095	2.17944	7.85859	2.80528	2.50995
LOC135128797	NW_026972107	XP_063911946.1	Belongs to the glycosyl hydrolase 47 family	GO:0003674,GO:0003824,GO:0004553,GO:0004559,GO:0004571,GO:0005575,GO:0005622,GO:0005623,GO:0005737,GO:0005783,GO:0006464,GO:0006491,GO:0006508,GO:0006511,GO:0006516,GO:0006517,GO:0006807,GO:0006950,GO:0006986,GO:0007154,GO:0007165,GO:0007275,GO:0007568,GO:0008150,GO:0008152,GO:0008340,GO:0009056,GO:0009057,GO:0009100,GO:0009893,GO:0009894,GO:0009896,GO:0009987,GO:0010033,GO:0010243,GO:0010259,GO:…	ko:K10085	-	0.51458	0.314678	0.553051	0.922638	0.386456	0.999881	-0.166595	0.972569	-0.0431912	0.998452	-0.0863345	0.991442	-0.0431433	0.999892	43.7891	22.0058	33.398	41.0199	42.1626	28.3641	39.7861	38.9962
LOC135128813	NW_026972107	XP_063911964.1					-1.78656	0.0513698	0.822661	0.933137	1.01757		0.194909	0.981282	-1.33149		-0.658748		0.67274		1.09385	1.03446	1.968	0.428419	0.233864	2.1002	0.936619	0.407178
LOC135128818	NW_026972107	XP_063911970.1	It is involved in the biological process described with	GO:0000003,GO:0000132,GO:0000226,GO:0000278,GO:0000578,GO:0001654,GO:0001726,GO:0001736,GO:0001738,GO:0001745,GO:0001763,GO:0001932,GO:0001933,GO:0001934,GO:0002009,GO:0002064,GO:0002065,GO:0002066,GO:0003002,GO:0003006,GO:0003008,GO:0003401,GO:0003674,GO:0004857,GO:0004860,GO:0005488,GO:0005515,GO:0005575,GO:0005622,GO:0005623,GO:0005634,GO:0005737,GO:0005829,GO:0005856,GO:0005886,GO:0006355,GO:…	ko:K17383	-	-0.498553	0.417766	0.0718079	0.992355	0.294245	0.999881	0.222437	0.965585	-0.314909	0.968204	-0.17804	0.981592	0.13687	0.999892	71.6261	81.2038	87.9634	61.7384	69.5729	101.58	63.8305	79.1259
LOC135128835	NW_026972107	XP_063911987.1	translation Initiation Factor	GO:0003674,GO:0003676,GO:0003723,GO:0003743,GO:0005488,GO:0005515,GO:0005575,GO:0005622,GO:0005623,GO:0005737,GO:0005829,GO:0006412,GO:0006413,GO:0006417,GO:0006446,GO:0006518,GO:0006807,GO:0008135,GO:0008150,GO:0008152,GO:0009058,GO:0009059,GO:0009889,GO:0009987,GO:0010467,GO:0010468,GO:0010556,GO:0010608,GO:0017151,GO:0019222,GO:0019538,GO:0019899,GO:0031323,GO:0031326,GO:0032268,GO:0034248,GO:…	ko:K03243,ko:K12162	-	0.10488	0.965573	-0.649568	0.902138	-0.0747541	0.999881	0.574814	0.891947	-0.58511	0.81217	-0.418133	0.880455	0.166977	0.999892	169.081	156.106	104.441	101.945	129.84	151.723	126.698	146.152
LOC135128846	NW_026972107																				0	0	0	0	0	0	0	0
LOC135119779	NW_026972107	XP_063900264.1	TIP41-like family	GO:0000075,GO:0000077,GO:0005575,GO:0005622,GO:0005623,GO:0005737,GO:0006950,GO:0006974,GO:0008150,GO:0009892,GO:0009987,GO:0010563,GO:0010605,GO:0010921,GO:0010923,GO:0019220,GO:0019222,GO:0031323,GO:0031324,GO:0031399,GO:0031400,GO:0031570,GO:0032268,GO:0032269,GO:0032515,GO:0033554,GO:0035303,GO:0035304,GO:0035305,GO:0035308,GO:0043086,GO:0043666,GO:0044092,GO:0044424,GO:0044464,GO:0045786,GO:…	ko:K17607	-	-0.484929	0.504155	0.571135	0.93042	-0.505685	0.999881	-1.07682	0.774737	0.1519	0.997468	0.224483	0.984792	0.0725831	0.999892	6.7358	8.36339	12.3207	7.57604	7.96406	5.71095	7.38272	7.55583
LOC135119876	NW_026972107																				0	0	0	0	0	0	0	0
LOC135128868	NW_026972107	XP_063912018.1	Belongs to the two pore domain potassium channel (TC 1.A.1.8) family	-	ko:K05323	-	-3.84079	3.50925e-09	1.19965	0.817446	0.742598	0.999881	-0.45705	0.938089	1.67361		-0.10711		-1.78072		0.0725907	2.02514	4.59148	0.361938	0.211122	3.10582	0.156799	0.164951
LOC135119975	NW_026972107	XP_063900440.1	Odorant receptor	-	ko:K08471	-	-2.22104	0.336204	1.22425		-1.67764		-2.90189		0.24512		1.93645		1.69133		0	0.0464946	0.228495	0	0	0	0.0525803	0
LOC135128878	NW_026972107	XP_063912025.1	Perilipin family	-	ko:K17284,ko:K20287	-	-0.928363	0.101253	-0.661023	0.9083	1.22547	0.999881	1.88649	0.417152	0.607387	0.816792	0.879609	0.479823	0.272222	0.999892	30.6202	44.9829	29.6972	49.1889	70.4784	107.294	55.0596	103.316
LOC135128856	NW_026972107	XP_063912007.1	heme binding. It is involved in the biological process described with oxidation-reduction process	GO:0003008,GO:0007600,GO:0008150,GO:0019233,GO:0032501,GO:0050877	ko:K15001	-	2.32589	9.96209e-07	-0.367153	0.966643	0.41703	0.999881	0.784184	0.87603	-0.608469	0.90769	-0.548048	0.890721	0.0604204	0.999892	326.53	48.528	39.6105	256.777	83.8638	67.064	222.074	89.3861
LOC135128907	NW_026972107	XP_063912059.1	-	-	-	-	0.526198	0.851476	-3.74545		-0.403584		3.34187		-1.0693		0.0623721		1.13168		0.34042	0.278968	0	0.182682	0.422243	0.34142	0.250788	0.242227
LOC135128896	NW_026972107	XP_063912048.1					0.179484	0.922118	0.17673	0.980296	-0.120852	0.999881	-0.297582	0.949716	0.234334	0.987072	-0.114668	0.990052	-0.349002	0.999892	24.4978	22.2449	26.1644	30.0523	22.3916	20.6504	22.528	22.6987
LOC135128916	NW_026972107	XP_063912066.1					-0.649473	0.641597	1.69413	0.664652	0.758067	0.999881	-0.936062	0.877517	0.909371	0.927894	0.624502	0.945962	-0.284869	0.999892	1.09385	0.93168	3.18251	1.62629	0.727555	1.81469	1.68898	1.79886
LOC135129055	NW_026972107	XP_063912218.1	Zinc ion binding	GO:0000003,GO:0000151,GO:0000152,GO:0000209,GO:0000278,GO:0000280,GO:0003674,GO:0003824,GO:0004842,GO:0005488,GO:0005515,GO:0005575,GO:0005622,GO:0005623,GO:0005634,GO:0005654,GO:0005680,GO:0005730,GO:0005737,GO:0005829,GO:0006464,GO:0006508,GO:0006511,GO:0006807,GO:0006996,GO:0007049,GO:0007059,GO:0007088,GO:0007275,GO:0007346,GO:0008150,GO:0008152,GO:0008270,GO:0009056,GO:0009057,GO:0009790,GO:…	ko:K03358	-	-0.940518	0.0279879	0.283603	0.969482	-0.259536	0.999881	-0.543138	0.905792	0.526145	0.898119	0.653055	0.750153	0.12691	0.999892	18.6906	43.8471	56.4498	28.4159	23.8825	37.2241	29.8093	23.2656
LOC135129025	NW_026972107	XP_063912190.1	Calcium ion binding. It is involved in the biological process described with cell-matrix adhesion	GO:0000902,GO:0000904,GO:0001655,GO:0001764,GO:0001822,GO:0003674,GO:0005198,GO:0005201,GO:0005488,GO:0005515,GO:0005518,GO:0005575,GO:0005576,GO:0005604,GO:0005605,GO:0005623,GO:0005886,GO:0006928,GO:0006935,GO:0007154,GO:0007155,GO:0007160,GO:0007267,GO:0007268,GO:0007271,GO:0007275,GO:0007399,GO:0007409,GO:0007411,GO:0008104,GO:0008150,GO:0009605,GO:0009653,GO:0009986,GO:0009987,GO:0010810,GO:…	ko:K06826	-	-2.02475	0.0544277	-1.5883	0.746302	-1.68079	0.999881	-0.0924922	0.991537	-2.87765	0.0379292	-2.61018	0.0711949	0.267466	0.999892	10.3653	13.4811	4.74966	0.913225	6.95716	4.3639	1.57359	7.50975
LOC135128998	NW_026972107	XP_063912168.1	Belongs to the TRAFAC class myosin-kinesin ATPase superfamily. Kinesin family	GO:0000003,GO:0000902,GO:0000904,GO:0001558,GO:0001560,GO:0001655,GO:0001656,GO:0001657,GO:0001667,GO:0001764,GO:0001822,GO:0001823,GO:0002009,GO:0002119,GO:0002164,GO:0002376,GO:0002478,GO:0002495,GO:0002504,GO:0003338,GO:0003674,GO:0003774,GO:0003777,GO:0003824,GO:0005488,GO:0005515,GO:0005575,GO:0005622,GO:0005623,GO:0005737,GO:0005829,GO:0005856,GO:0005871,GO:0005875,GO:0006810,GO:0006890,GO:…	ko:K10404	-	1.74098	0.000150625	-0.233569	0.980296	-0.175624	0.999881	0.0579444	0.995278	-0.00198289	0.999051	-0.310079	0.956646	-0.308096	0.999892	13.8196	4.2805	3.86459	14.4259	5.18707	3.82594	11.8096	4.48416
LOC135129094	NW_026972107																				0	0	0	0	0	0	0	0
LOC135120077	NW_026972107																				0	0	0	0	0	0	0	0
LOC135128926	NW_026972107	XP_063912074.1	It is involved in the biological process described with transmembrane transport	GO:0003674,GO:0003824,GO:0005215,GO:0005575,GO:0005623,GO:0005886,GO:0005887,GO:0006810,GO:0006811,GO:0006820,GO:0008150,GO:0008509,GO:0015075,GO:0015103,GO:0015318,GO:0015399,GO:0015405,GO:0015698,GO:0016020,GO:0016021,GO:0016462,GO:0016787,GO:0016817,GO:0016818,GO:0016887,GO:0017111,GO:0022804,GO:0022857,GO:0031224,GO:0031226,GO:0034220,GO:0042623,GO:0042626,GO:0043225,GO:0043492,GO:0044425,GO:…	ko:K05674	-	-0.840119	0.0405716	0.0646676	0.992355	-0.859493	0.999881	-0.924161	0.775387	0.278249	0.973093	0.155598	0.98564	-0.122651	0.999892	49.5036	104.179	112.712	62.767	73.4307	58.2871	54.4764	71.7406
LOC135128934	NW_026972107	XP_063912084.1	Coiled-coil domain containing protein (DUF2052)	GO:0005575,GO:0005622,GO:0005623,GO:0005634,GO:0005686,GO:0030532,GO:0032991,GO:0043226,GO:0043227,GO:0043229,GO:0043231,GO:0044422,GO:0044424,GO:0044428,GO:0044446,GO:0044464,GO:0097525,GO:0120114,GO:1990904	-	-	0.310343	0.804599	-0.314342	0.967616	-0.459134	0.999881	-0.144792	0.979857	0.0400359	0.998452	0.0634405	0.995735	0.0234047	0.999892	9.27149	9.16772	7.89656	9.89396	8.94178	6.80552	10.0929	10.1067
LOC135120154	NW_026972107	XP_063900573.1	-	-	-	-	3.96025	1.09938e-08	-0.474651		0.340205		0.814855		-1.95489	0.231711	-1.82822	0.232265	0.126667	0.999892	15.0211	0.580692	0.316619	2.53772	1.73768	0.556608	4.24348	4.45816
LOC135128942	NW_026972107	XP_063912094.1	-	GO:0008150,GO:0009966,GO:0009968,GO:0010646,GO:0010648,GO:0023051,GO:0023057,GO:0046578,GO:0046580,GO:0048519,GO:0048523,GO:0048583,GO:0048585,GO:0050789,GO:0050794,GO:0051056,GO:0051058,GO:0065007,GO:1902531,GO:1902532	-	-	-1.83571	4.20797e-07	0.694092	0.904752	0.56748	0.999881	-0.126613	0.981282	-0.376432	0.956087	0.0564299	0.995256	0.432862	0.999892	26.1724	59.9863	103.831	21.6854	26.3089	90.4483	27.6545	34.7685
LOC135120261	NW_026972107	XP_063900670.1	coiled-coil domain-containing protein 170	-	-	-	-2.31266	0.33946	1.19457		-1.70117		-2.89574								0	0.0464946	0.195688	0	0.18838	0	0	0
LOC135127107	NW_026972107	XP_063909543.1	coiled-coil domain-containing protein 170	-	-	-	0.965093	0.695945	1.20188		0.74319		-0.458692		-0.151496		-0.639704		-0.488208		0.390477	0.0464946	0.216477	0.155116	0.18838	0.107594	0.102132	0.329901
LOC135120362	NW_026972107																				0	0	0	0	0	0	0	0
LOC135128979	NW_026972107	XP_063912132.1	Accessory subunit of the mitochondrial membrane respiratory chain NADH dehydrogenase (Complex I), that is believed not to be involved in catalysis. Complex I functions in the transfer of electrons from NADH to the respiratory chain. The immediate electron acceptor for the enzyme is believed to be ubiquinone	GO:0003674,GO:0003824,GO:0003954,GO:0005575,GO:0005622,GO:0005623,GO:0005737,GO:0005739,GO:0005740,GO:0005743,GO:0005746,GO:0005747,GO:0006091,GO:0006119,GO:0006120,GO:0006139,GO:0006163,GO:0006725,GO:0006753,GO:0006793,GO:0006796,GO:0006807,GO:0006996,GO:0007005,GO:0008137,GO:0008150,GO:0008152,GO:0009117,GO:0009123,GO:0009126,GO:0009141,GO:0009144,GO:0009150,GO:0009161,GO:0009167,GO:0009199,GO:…	ko:K03954	-	0.822478	0.0317841	-0.393462	0.945383	-0.37064	0.999881	0.0228222	0.998057	0.110224	0.996744	0.162868	0.983894	0.052644	0.999892	70.3217	55.0011	43.3551	82.0331	84.2408	41.7041	77.406	86.9863
LOC135128989	NW_026972107	XP_063912143.1	S-adenosylmethionine-homocysteine S-methyltransferase activity	-	ko:K00547	-	1.12428	0.0590344	0.0605509	0.994594	-0.470227	0.999881	-0.530778	0.926724	-0.247917	0.991047	-0.0985653	0.994654	0.149352	0.999892	7.4667	3.17673	3.26902	5.87426	5.90818	2.26371	6.19809	4.3296
LOC135128953	NW_026972107	XP_063912105.1	Pentaxin family	GO:0003674,GO:0003682,GO:0005488,GO:0005575,GO:0005576	ko:K17495	-	-1.29438	0.0988202	0.695042	0.91312	2.16789	0.53926	1.47284	0.674136	-1.02426	0.85173	-0.15083	0.991442	0.873431	0.999892	19.0659	11.2785	19.7817	9.62713	33.6006	52.7074	16.7494	33.9153
LOC135128968	NW_026972107	XP_063912122.1	ATP- binding	GO:0003674,GO:0003824,GO:0005215,GO:0005319,GO:0005575,GO:0005623,GO:0005886,GO:0006810,GO:0006869,GO:0008150,GO:0010876,GO:0015248,GO:0015318,GO:0015399,GO:0015405,GO:0015850,GO:0015918,GO:0016020,GO:0016021,GO:0016462,GO:0016787,GO:0016817,GO:0016818,GO:0016887,GO:0017111,GO:0017127,GO:0022804,GO:0022857,GO:0030301,GO:0031224,GO:0033036,GO:0034040,GO:0034041,GO:0042623,GO:0042626,GO:0043492,GO:…	-	-	-1.13481	0.0606554	0.317381	0.966643	-0.259843	0.999881	-0.577224	0.898241	0.597271	0.863574	0.610414	0.786244	0.0131432	0.999892	92.4915	180.541	232.197	158.333	286.255	151.704	139.979	209.422
LOC135129045	NW_026972107	XP_063912198.1	ATP binding	GO:0003674,GO:0003824,GO:0005215,GO:0005319,GO:0005575,GO:0005623,GO:0005886,GO:0006810,GO:0006869,GO:0008150,GO:0010876,GO:0015248,GO:0015318,GO:0015399,GO:0015405,GO:0015850,GO:0015918,GO:0016020,GO:0016021,GO:0016462,GO:0016787,GO:0016817,GO:0016818,GO:0016887,GO:0017111,GO:0017127,GO:0022804,GO:0022857,GO:0030301,GO:0031224,GO:0033036,GO:0034040,GO:0034041,GO:0042623,GO:0042626,GO:0043492,GO:…	ko:K05679,ko:K14861	-	2.00461	0.000150372	0.614666	0.933137	1.39664	0.999881	0.78197	0.872589	0.876407	0.551553	1.04981	0.32759	0.173407	0.999892	32.5676	12.6073	20.1798	67.7063	85.6764	32.9889	66.1797	88.6563
LOC135129072	NW_026972107	XP_063912228.1	Heme-dependent dioxygenase that catalyzes the oxidative cleavage of the L-tryptophan (L-Trp) pyrrole ring and converts L- tryptophan to N-formyl-L-kynurenine. Catalyzes the oxidative cleavage of the indole moiety	GO:0003674,GO:0003824,GO:0004833,GO:0005488,GO:0005515,GO:0005575,GO:0005622,GO:0005623,GO:0005737,GO:0005829,GO:0006082,GO:0006084,GO:0006139,GO:0006163,GO:0006520,GO:0006568,GO:0006569,GO:0006576,GO:0006586,GO:0006637,GO:0006725,GO:0006726,GO:0006727,GO:0006732,GO:0006753,GO:0006790,GO:0006793,GO:0006796,GO:0006807,GO:0008055,GO:0008144,GO:0008150,GO:0008152,GO:0009056,GO:0009058,GO:0009063,GO:…	ko:K00453	-	-2.1729	0.00229035	1.1485	0.807796	1.09586	0.999881	-0.0526401	0.995278	0.239694	0.997362	1.16248	0.807069	0.922782	0.999892	1.92486	2.08764	5.47216	2.21361	20.3257	5.49999	3.79517	12.5348
LOC135129084	NW_026972107	XP_063912239.1	gustatory receptor which mediates acceptance or avoidance behavior, depending on its substrates	-	ko:K08471	-	2.01546	0.307487	2.16584		0.088724		-2.07712		3.2098		3.18713		-0.0226789		0	0	0.10107	0.194031	0.0941899	0	0.148655	0.412376
Norpa	NW_026972107	XP_063912260.1	Phosphatidylinositol phospholipase C activity. It is involved in the biological process described with intracellular signal transduction	GO:0001505,GO:0001580,GO:0001894,GO:0001895,GO:0001956,GO:0002251,GO:0002376,GO:0002385,GO:0003008,GO:0003674,GO:0003824,GO:0004435,GO:0004620,GO:0004629,GO:0005096,GO:0005488,GO:0005515,GO:0005575,GO:0005622,GO:0005623,GO:0005737,GO:0005829,GO:0005886,GO:0006066,GO:0006629,GO:0006638,GO:0006639,GO:0006644,GO:0006650,GO:0006651,GO:0006793,GO:0006796,GO:0006873,GO:0006874,GO:0006875,GO:0006935,GO:…	ko:K05858	-	-0.342121	0.641673	0.164499	0.980806	0.114754	0.999881	-0.0497453	0.993689	0.0525083	0.998452	-0.0207785	0.998576	-0.0732868	0.999892	81.378	82.4691	94.8499	86.5682	72.9505	89.7036	80.9882	62.0078
LOC135129120	NW_026972107	XP_063912274.1	Phosphatidylinositol phospholipase C activity. It is involved in the biological process described with intracellular signal transduction	GO:0001505,GO:0001580,GO:0001894,GO:0001895,GO:0001956,GO:0002251,GO:0002376,GO:0002385,GO:0003008,GO:0003674,GO:0003824,GO:0004435,GO:0004620,GO:0004629,GO:0005096,GO:0005488,GO:0005515,GO:0005575,GO:0005622,GO:0005623,GO:0005737,GO:0005829,GO:0005886,GO:0006066,GO:0006629,GO:0006638,GO:0006639,GO:0006644,GO:0006650,GO:0006651,GO:0006793,GO:0006796,GO:0006873,GO:0006874,GO:0006875,GO:0006935,GO:…	ko:K05858	-	-0.268749	0.995335	0.420184		0.828709		0.408525		-0.205084		-3.53635		-3.33127		0.217772	0.0929892	0.245832	0.234388	0.18838	0.215188	0	0.324703
LOC135129112	NW_026972107	XP_063912266.1	Protein-only RNase P	GO:0000959,GO:0000963,GO:0000964,GO:0000966,GO:0001682,GO:0003674,GO:0003824,GO:0004518,GO:0004519,GO:0004521,GO:0004526,GO:0004540,GO:0004549,GO:0005575,GO:0005622,GO:0005623,GO:0005634,GO:0005737,GO:0005739,GO:0005759,GO:0006139,GO:0006396,GO:0006399,GO:0006725,GO:0006807,GO:0008033,GO:0008150,GO:0008152,GO:0009295,GO:0009987,GO:0010467,GO:0016070,GO:0016787,GO:0016788,GO:0016891,GO:0016893,GO:…	ko:K17655	-	-0.676126	0.370499	0.168171	0.985033	-1.4622	0.999881	-1.63037	0.691021	-0.186418	0.998452	0.192204	0.990052	0.378622	0.999892	3.08631	5.05881	5.79922	2.29756	2.53346	1.92229	3.62687	2.29371
LOC135127326	NW_026972107	XP_063909867.1	gustatory receptor which mediates acceptance or avoidance behavior, depending on its substrates	-	ko:K08471	-	2.9597	0.121264							3.7947		2.24106		-1.55364		0	0	0	0.355813	0	0	0.156799	0
LOC135120423	NW_026972107	XP_063900831.1	Attacin, C-terminal region	-	-	-	2.11224	0.0695266	-2.44825	0.568661	-2.02117		0.427078	0.969841	-1.30444		-1.42861		-0.124164		1.11638	1.23208	0.229886	0.413644	3.39102	0.34142	0.514833	0.0824753
LOC135120516	NW_026972107	XP_063900937.1	Attacin, C-terminal region	-	-	-	3.4433	0.00506505	-2.92508	0.47057	-5.47697		-2.55189	0.895261	-1.52605	0.914176	-0.649429	0.973547	0.876624	0.999892	1.74218	1.30093	0.159005	0.723877	6.89897	0	1.09828	3.37629
LOC135120597	NW_026972107	XP_063901032.1	Attacin, C-terminal region	-	-	-	-3.8593	0.0703092	-4.02215		-2.67503		1.34712		2.71346		3.31733		0.60387		0	1.42256	0.0440621	0.142325	0	0.233826	0.363149	0
LOC135120687	NW_026972107	XP_063901126.1	Attacin, C-terminal region	-	-	-	2.39668	0.12703	-5.69759	0.249796	-3.35514		2.34245	0.86652	-3.56995	0.157904	-1.74188	0.630675	1.82806	0.999892	3.66205	1.5334	0	0.0517055	0.467727	0.107594	1.35235	0.731881
LOC135120775	NW_026972107	XP_063901200.1	Attacin, C-terminal region	-	-	-	1.43074	0.596921	-1.70708		0.742638		2.44972		-4.2327		-2.54096		1.69174		0.362954	0.0925278	0	0	0	0.233826	0.156799	0.0824753
LOC135129129	NW_026972107	XP_063912284.1	-	GO:0002252,GO:0002376,GO:0006950,GO:0006952,GO:0008150,GO:0009605,GO:0009607,GO:0009615,GO:0043207,GO:0050896,GO:0051607,GO:0051704,GO:0051707,GO:0098542	-	-	1.64896	0.00584552	0.805294	0.901224	2.04491	0.740632	1.23961	0.757652	0.973579	0.479203	1.15169	0.266405	0.178112	0.999892	92.6492	32.0327	60.1353	204.332	237.557	133.277	204.968	271.965
LOC135129137	NW_026972107	XP_063912295.1	ATP- binding	GO:0003674,GO:0003824,GO:0005215,GO:0005319,GO:0005575,GO:0005623,GO:0005886,GO:0006629,GO:0006638,GO:0006639,GO:0006641,GO:0006810,GO:0006869,GO:0008150,GO:0008152,GO:0009987,GO:0010876,GO:0015248,GO:0015318,GO:0015399,GO:0015405,GO:0015850,GO:0015918,GO:0016020,GO:0016021,GO:0016462,GO:0016787,GO:0016817,GO:0016818,GO:0016887,GO:0017111,GO:0017127,GO:0022804,GO:0022857,GO:0030301,GO:0031224,GO:…	-	-	-1.34566	0.00419485	-0.796643	0.867636	-0.02178	0.999881	0.774863	0.840476	0.207589	0.990299	0.446667	0.890256	0.239078	0.999892	28.5478	88.7733	52.3726	37.2673	87.7802	87.8737	38.7997	109.702
LOC135129153	NW_026972107	XP_063912321.1	ATP- binding	GO:0003674,GO:0003824,GO:0005215,GO:0005319,GO:0005575,GO:0005623,GO:0005886,GO:0006810,GO:0006869,GO:0008150,GO:0010876,GO:0015248,GO:0015318,GO:0015399,GO:0015405,GO:0015850,GO:0015918,GO:0016020,GO:0016021,GO:0016462,GO:0016787,GO:0016817,GO:0016818,GO:0016887,GO:0017111,GO:0017127,GO:0022804,GO:0022857,GO:0030301,GO:0031224,GO:0033036,GO:0034040,GO:0034041,GO:0042623,GO:0042626,GO:0043492,GO:…	ko:K05680	-	-3.70442	1.29824e-15	0.0969543	0.989341	-1.79816	0.704848	-1.89511	0.414522	0.973348	0.870518	0.700112	0.90711	-0.273236	0.999892	3.08631	71.9983	78.9098	7.28545	12.6508	20.7249	4.76501	11.2873
LOC135129158	NW_026972107	XP_063912336.1	ATP binding	GO:0003674,GO:0003824,GO:0005215,GO:0005319,GO:0005575,GO:0005623,GO:0005886,GO:0006810,GO:0006869,GO:0008150,GO:0010876,GO:0015248,GO:0015318,GO:0015399,GO:0015405,GO:0015850,GO:0015918,GO:0016020,GO:0016021,GO:0016462,GO:0016787,GO:0016817,GO:0016818,GO:0016887,GO:0017111,GO:0017127,GO:0022804,GO:0022857,GO:0030301,GO:0031224,GO:0033036,GO:0034040,GO:0034041,GO:0042623,GO:0042626,GO:0043492,GO:…	-	-	-1.18803	0.0652402	0.275998	0.970822	-0.248763	0.999881	-0.524761	0.909038	1.39675	0.348302	1.5869	0.168136	0.190149	0.999892	13.4216	34.5731	43.8704	42.0008	57.3465	29.3435	39.946	53.8909
LOC135129166	NW_026972107	XP_063912347.1	Beat protein	GO:0000902,GO:0000904,GO:0006928,GO:0006935,GO:0007155,GO:0007157,GO:0007275,GO:0007399,GO:0007409,GO:0007411,GO:0008037,GO:0008038,GO:0008039,GO:0008045,GO:0008150,GO:0009605,GO:0009653,GO:0009987,GO:0016043,GO:0016201,GO:0022008,GO:0022610,GO:0030030,GO:0030154,GO:0030182,GO:0031175,GO:0032501,GO:0032502,GO:0032989,GO:0032990,GO:0040011,GO:0042221,GO:0042330,GO:0048468,GO:0048666,GO:0048667,GO:…	-	-	-0.622946	0.549065	0.133094	0.987831	0.442478	0.999881	0.309384	0.960987	0.928838	0.84771	1.22968	0.591774	0.300843	0.999892	2.99119	5.56542	6.29821	5.53214	8.28245	7.71202	6.10509	8.3449
LOC135129175	NW_026972107																				0	0	0	0	0	0	0	0
LOC135127508	NW_026972107	XP_063910048.1	Fibrinogen-related domains (FReDs)	GO:0001664,GO:0001932,GO:0001934,GO:0003674,GO:0005102,GO:0005488,GO:0005515,GO:0005575,GO:0005576,GO:0005615,GO:0007154,GO:0007165,GO:0007166,GO:0007167,GO:0007169,GO:0007171,GO:0007186,GO:0008047,GO:0008061,GO:0008144,GO:0008150,GO:0009893,GO:0009966,GO:0009967,GO:0009987,GO:0010469,GO:0010562,GO:0010604,GO:0010646,GO:0010647,GO:0010941,GO:0016020,GO:0016043,GO:0019207,GO:0019209,GO:0019220,GO:…	ko:K05467,ko:K14325,ko:K22288	-	-1.49959	0.449577	-2.71831		1.67186		4.39017		-0.962714		-2.23571		-1.27299		0.290363	0.418451	0.0877546	0.155116	0.584659	1.94093	0.0525803	0.159752
LOC135127582	NW_026972107	XP_063910176.1	Reverse transcriptase (RNA-dependent DNA polymerase)	-	-	-															0	0	0	0	0	0	0	0
LOC135127659	NW_026972107	XP_063910300.1	zinc finger	-	-	-	-0.415387	0.872674	0.834734	0.928278	0.603042		-0.231692	0.976673	0.824315	0.973093	1.8309	0.726149	1.00659	0.999892	0.41301	0.684858	1.39849	0.834494	0.773039	1.23945	1.53521	1.30401
LOC135121063	NW_026972107	XP_063901478.1	Leucine rich repeat C-terminal domain	GO:0005575,GO:0005623,GO:0005886,GO:0005887,GO:0016020,GO:0016021,GO:0031224,GO:0031226,GO:0044425,GO:0044459,GO:0044464,GO:0071944	ko:K20230	-	3.5173	6.43306e-07	-0.489196		-1.08913		-0.599933		1.28935	0.747626	1.27324	0.670752	-0.0161165	0.999892	1.52939	0.513229	0.292059	3.96656	0.704813	0.233826	3.6851	1.78846
LOC135129183	NW_026972107	XP_063912370.1	Leucine rich repeat C-terminal domain	GO:0005575,GO:0005623,GO:0005886,GO:0005887,GO:0016020,GO:0016021,GO:0031224,GO:0031226,GO:0044425,GO:0044459,GO:0044464,GO:0071944	ko:K20230	-	1.05732	0.110422	0.121398	0.989857	-0.116518	0.999881	-0.237916	0.972569	1.07768	0.790635	1.17058	0.661542	0.0929011	0.999892	2.57319	2.59466	2.58366	6.7902	4.01131	2.40858	5.93956	3.26262
LOC135121146	NW_026972107	XP_063901557.1	Yip1 domain	GO:0000003,GO:0005575,GO:0005622,GO:0005623,GO:0005634,GO:0005654,GO:0005737,GO:0005783,GO:0005794,GO:0005798,GO:0007276,GO:0007283,GO:0008150,GO:0012505,GO:0016020,GO:0019953,GO:0022414,GO:0030134,GO:0030135,GO:0031410,GO:0031974,GO:0031981,GO:0031982,GO:0032386,GO:0032501,GO:0032504,GO:0032879,GO:0042175,GO:0043226,GO:0043227,GO:0043229,GO:0043231,GO:0043233,GO:0044422,GO:0044424,GO:0044428,GO:…	ko:K20363	-	0.345258	0.741156	-0.561157	0.927849	-0.0219403	0.999881	0.539217	0.905897	-0.272558	0.987072	-0.532351	0.881273	-0.259793	0.999892	25.061	19.2893	13.5821	15.3207	17.7083	19.111	17.4352	17.8424
LOC135129190	NW_026972107	XP_063912381.1	Leucine rich repeat C-terminal domain	GO:0000003,GO:0001932,GO:0001933,GO:0003006,GO:0003674,GO:0005102,GO:0005154,GO:0005488,GO:0005515,GO:0005575,GO:0005623,GO:0005886,GO:0005887,GO:0006469,GO:0007175,GO:0007176,GO:0007276,GO:0007281,GO:0007292,GO:0008150,GO:0009892,GO:0009966,GO:0009968,GO:0009987,GO:0010469,GO:0010563,GO:0010605,GO:0010646,GO:0010648,GO:0016020,GO:0016021,GO:0019220,GO:0019222,GO:0019953,GO:0022412,GO:0022414,GO:…	ko:K20230	-	0.809798	0.108077	-0.413241	0.957281	0.522964	0.999881	0.936205	0.817291	-0.665024	0.85669	-0.704683	0.758225	-0.0396595	0.999892	24.4578	10.1195	7.86069	10.7665	13.3687	15.1716	14.9421	17.4768
LOC135132680	NW_026972107	XP_063916925.1	Belongs to the UDP-glycosyltransferase family	-	ko:K00699	GT1	1.79646	0.352753	-1.70671		-1.70131		0.00539515		0.24512		1.93643		1.69131		0	0.0464946	0	0	0	0	0.0495518	0.247426
LOC135121238	NW_026972107																				0	0	0	0	0	0	0	0
LOC135129221	NW_026972107	XP_063912435.1	nucleic acid binding	GO:0000122,GO:0000976,GO:0000977,GO:0000978,GO:0000981,GO:0000982,GO:0000987,GO:0001012,GO:0001067,GO:0001078,GO:0001227,GO:0003674,GO:0003676,GO:0003677,GO:0003690,GO:0003700,GO:0005488,GO:0005575,GO:0005622,GO:0005623,GO:0005634,GO:0006355,GO:0006357,GO:0008150,GO:0009889,GO:0009890,GO:0009892,GO:0010468,GO:0010556,GO:0010558,GO:0010605,GO:0010629,GO:0019219,GO:0019222,GO:0031323,GO:0031324,GO:…	ko:K09228	-	0.314522	0.646453	0.0463169	0.993785	0.658344	0.999881	0.612027	0.872985	-0.120478	0.996744	-0.205279	0.974297	-0.0848003	0.999892	28.9758	18.0847	19.3827	24.0485	23.6911	28.9665	24.8172	28.2165
LOC135129231	NW_026972107	XP_063912445.1	nucleic acid binding	GO:0000122,GO:0000976,GO:0000977,GO:0000978,GO:0000981,GO:0000982,GO:0000987,GO:0001012,GO:0001067,GO:0001078,GO:0001227,GO:0003674,GO:0003676,GO:0003677,GO:0003690,GO:0003700,GO:0005488,GO:0005575,GO:0005622,GO:0005623,GO:0005634,GO:0006355,GO:0006357,GO:0008150,GO:0009889,GO:0009890,GO:0009892,GO:0010468,GO:0010556,GO:0010558,GO:0010605,GO:0010629,GO:0019219,GO:0019222,GO:0031323,GO:0031324,GO:…	ko:K09228	-	1.14798	0.052131	0.0230947	0.998305	0.315841	0.999881	0.292747	0.966047	-0.0790174	0.998452	-0.176962	0.98983	-0.0979447	0.999892	7.98739	3.14354	3.55245	7.78197	4.99869	4.07416	7.60724	3.80876
LOC135129339	NW_026972107	XP_063912559.1	Belongs to the small GTPase superfamily. Arf family	GO:0000139,GO:0000166,GO:0001505,GO:0001882,GO:0001883,GO:0003674,GO:0003824,GO:0003924,GO:0005488,GO:0005515,GO:0005525,GO:0005575,GO:0005622,GO:0005623,GO:0005737,GO:0005794,GO:0005802,GO:0005829,GO:0006403,GO:0006810,GO:0006836,GO:0006897,GO:0006996,GO:0007029,GO:0007030,GO:0007154,GO:0007267,GO:0007268,GO:0007269,GO:0007275,GO:0007431,GO:0007444,GO:0008047,GO:0008104,GO:0008150,GO:0008152,GO:…	ko:K07942	-	-0.33766	0.63889	-0.0650285	0.992355	-0.527426	0.999881	-0.462398	0.915219	0.243007	0.987072	-0.0299787	0.998576	-0.272986	0.999892	18.9259	26.8389	25.9316	19.0024	18.6077	17.9377	18.547	16.4313
LOC135129209	NW_026972107	XP_063912425.1	Protein heterodimerization activity	GO:0000151,GO:0003674,GO:0005488,GO:0005515,GO:0005575,GO:0005622,GO:0005623,GO:0005634,GO:0005654,GO:0005737,GO:0006508,GO:0006511,GO:0006807,GO:0007154,GO:0007165,GO:0007166,GO:0007167,GO:0007178,GO:0008150,GO:0008152,GO:0009056,GO:0009057,GO:0009636,GO:0009987,GO:0010498,GO:0019005,GO:0019222,GO:0019538,GO:0019899,GO:0019941,GO:0023052,GO:0030162,GO:0030163,GO:0031461,GO:0031625,GO:0031974,GO:…	ko:K10483,ko:K10521	-	3.68409	2.07111e-13	0.774194	0.925641	-0.397584		-1.17178	0.83262	-0.676227	0.840053	-1.1591	0.366358	-0.482878	0.999892	31.2488	1.17302	2.17968	14.4246	8.79244	0.771795	14.1029	12.4004
LOC135129381	NW_026972107																				0	0	0	0	0	0	0	0
LOC135129349	NW_026972107	XP_063912571.1	MafB19-like deaminase	GO:0003674,GO:0003824,GO:0004132,GO:0005488,GO:0005515,GO:0005575,GO:0005622,GO:0005623,GO:0005737,GO:0005829,GO:0006139,GO:0006220,GO:0006221,GO:0006226,GO:0006231,GO:0006725,GO:0006753,GO:0006793,GO:0006796,GO:0006807,GO:0008150,GO:0008152,GO:0009058,GO:0009117,GO:0009123,GO:0009124,GO:0009129,GO:0009130,GO:0009157,GO:0009162,GO:0009165,GO:0009176,GO:0009177,GO:0009219,GO:0009221,GO:0009262,GO:…	ko:K01493	-	-0.308339	0.925795	-0.348358	0.968304	-0.563696	0.999881	-0.215338	0.972581	0.694584	0.944709	0.556496	0.934362	-0.138088	0.999892	2.26029	3.95941	3.39981	3.65831	3.37795	2.40434	2.75568	2.19564
LOC135129302	NW_026972107	XP_063912548.1	Aldo/keto reductase family	-	ko:K00002	-	-6.49627	8.43093e-12	-0.295897	0.974279	-1.27321	0.999881	-0.977312	0.843117	1.95385		0.247369		-1.70648		0	6.40313	5.15971	0.0517055	1.41285	2.58649	0	0.0824753
LOC135129294	NW_026972107	XP_063912536.1	Aldo/keto reductase family	-	ko:K00002	-	-5.8123	3.15118e-14	0.0717597	0.992746	-1.15588	0.999881	-1.22764	0.75806	0.237175		5.86963		5.63246		0	28.4794	30.4217	0	4.42692	12.9782	1.5659	1.05658
LOC135129324	NW_026972107	XP_063912553.1	Aldo/keto reductase family	-	ko:K00002	-	-3.16266	4.46632e-05	-1.15679	0.841888	-2.07251	0.90642	-0.915722	0.872589	0.505502	0.986385	0.772416	0.920177	0.266914	0.999892	1.36168	13.4283	6.00559	1.224	1.50704	3.23629	2.47695	0.329901
LOC135129287	NW_026972107	XP_063912523.1	Aldo/keto reductase family	-	ko:K00002	-	-0.992962	0.319906	-1.46379	0.532468	-1.65692	0.922716	-0.193128	0.972569	1.27583	0.861025	2.1076	0.434084	0.831768	0.999892	2.57818	25.4125	9.32672	7.84429	10.478	7.91874	11.0157	11.5205
LOC135129271	NW_026972107	XP_063912504.1	Aldo/keto reductase family	-	ko:K00002	-	-4.70758	1.98772e-07	-0.664664	0.940649	-2.72517		-2.0605	0.744155	1.95385		0.247369		-1.70648		0	2.05365	1.48134	0.0517055	0.116932	0.467652	0	0.164951
LOC135129263	NW_026972107	XP_063912494.1	receptor activity. It is involved in the biological process described with G-protein coupled receptor signaling pathway	GO:0000166,GO:0001101,GO:0001607,GO:0001653,GO:0001882,GO:0001883,GO:0002021,GO:0002023,GO:0003008,GO:0003012,GO:0003674,GO:0004888,GO:0004930,GO:0005215,GO:0005216,GO:0005229,GO:0005253,GO:0005254,GO:0005488,GO:0005525,GO:0005575,GO:0005623,GO:0005886,GO:0005887,GO:0006810,GO:0006811,GO:0006812,GO:0006816,GO:0006820,GO:0006821,GO:0006869,GO:0006873,GO:0006874,GO:0006875,GO:0006936,GO:0006937,GO:…	ko:K05052,ko:K05053	-	-3.72699	3.33778e-10	-0.162758	0.986951	-1.6465	0.999881	-1.48374	0.744861	-0.156665		-0.631953		-0.475288		0.608249	7.45384	6.73563	0.368604	0.350795	2.35266	0.358034	0.494852
LOC135129371	NW_026972107	XP_063912594.1	G-protein coupled GABA receptor activity. It is involved in the biological process described with G-protein coupled receptor signaling pathway	GO:0003674,GO:0004888,GO:0004930,GO:0004965,GO:0005575,GO:0007154,GO:0007165,GO:0007186,GO:0008150,GO:0009987,GO:0016020,GO:0016021,GO:0016917,GO:0023052,GO:0030431,GO:0030594,GO:0031224,GO:0032501,GO:0038023,GO:0044425,GO:0050789,GO:0050794,GO:0050896,GO:0051716,GO:0060089,GO:0065007,GO:0099528	ko:K04615	-	0.979825	0.51021	0.201777		0.862884		0.661106		5.06404		4.91793		-0.146111		0	0.139484	0.279577	0.706403	0	0.322782	0.667459	0.814356
LOC135129238	NW_026972107	XP_063912460.1	nucleic acid binding	GO:0000976,GO:0000977,GO:0000978,GO:0000981,GO:0000982,GO:0000987,GO:0001012,GO:0001067,GO:0001077,GO:0001228,GO:0003674,GO:0003676,GO:0003677,GO:0003690,GO:0003700,GO:0005488,GO:0005575,GO:0005622,GO:0005623,GO:0005634,GO:0006139,GO:0006351,GO:0006355,GO:0006357,GO:0006366,GO:0006725,GO:0006807,GO:0008150,GO:0008152,GO:0009058,GO:0009059,GO:0009889,GO:0009891,GO:0009893,GO:0009987,GO:0010467,GO:…	ko:K09228	-	-0.336308	0.78197	1.64851	0.420896	0.15473	0.999881	-1.49379	0.687209	0.434692	0.973093	0.350752	0.967868	-0.0839397	0.999892	3.6445	2.6854	8.47938	4.16293	5.51191	2.90927	4.74014	4.84975
LOC135129201	NW_026972107	XP_063912392.1	-	-	-	-	0.393571	0.832559	0.692188	0.940649	-0.974622	0.999881	-1.66681	0.755362	1.29414	0.673628	0.78963	0.867319	-0.50451	0.999892	2.6733	3.09763	5.14403	7.03592	4.17373	1.63678	4.43845	3.17495
LOC135127875	NW_026972107	XP_063910647.1	Domain of unknown function (DUF4806)	-	-	-	2.69394	0.0349018	-0.0950908		2.54197		2.63707		6.27653	0.539562	4.23935	0.749363	-2.03718	0.999892	0	0.185056	0.136516	2.35071	3.14408	1.27672	0.575556	1.11827
LOC135129246	NW_026972107	XP_063912472.1	Oxidoreductase activity, acting on paired donors, with incorporation or reduction of molecular oxygen	GO:0002009,GO:0002165,GO:0007275,GO:0007444,GO:0007488,GO:0007490,GO:0007552,GO:0007560,GO:0008150,GO:0009653,GO:0009791,GO:0009886,GO:0009887,GO:0009888,GO:0032501,GO:0032502,GO:0035239,GO:0035295,GO:0048513,GO:0048563,GO:0048569,GO:0048707,GO:0048729,GO:0048731,GO:0048856,GO:0060429,GO:0060562	ko:K00488,ko:K15004,ko:K17951,ko:K17960	-	2.94907	6.84227e-05	-0.913688	0.932819	-0.487204		0.426484	0.963657	0.262781	0.996492	-0.987971	0.84648	-1.25075	0.999892	1.9424	0.838691	0.432799	2.51682	2.23137	0.556608	0.927332	2.58722
LOC135129254	NW_026972107	XP_063912484.1	Cytochrome P-450	-	ko:K00488,ko:K15004,ko:K17951,ko:K17960	-	0.804613	0.785642	0.720175		1.36916		0.648984		1.13718		0.840742		-0.296441		0.145181	0.139022	0.315785	0.194031	0	0.449014	0.309425	0.0824753
LOC135129388	NW_026972107	XP_063912629.1	HPC2 and ubinuclein domain	GO:0000003,GO:0000280,GO:0000775,GO:0000776,GO:0001674,GO:0001940,GO:0003674,GO:0003676,GO:0003677,GO:0003700,GO:0005488,GO:0005515,GO:0005575,GO:0005622,GO:0005623,GO:0005634,GO:0005654,GO:0005694,GO:0005911,GO:0005923,GO:0006323,GO:0006325,GO:0006333,GO:0006334,GO:0006336,GO:0006338,GO:0006355,GO:0006357,GO:0006996,GO:0006997,GO:0007049,GO:0007143,GO:0007275,GO:0007276,GO:0007292,GO:0007338,GO:…	ko:K17492	-	0.327599	0.675159	0.659853	0.896529	0.311417	0.999881	-0.348436	0.932061	0.307417	0.968204	0.228323	0.961699	-0.0790944	0.999892	47.5612	32.6954	54.6582	59.0574	57.5515	41.1102	54.9818	57.0101
LOC135129416	NW_026972107	XP_063912637.1	Phosphotyrosine interaction domain (PTB/PID)	GO:0000122,GO:0000902,GO:0000904,GO:0001540,GO:0001558,GO:0001764,GO:0002119,GO:0002164,GO:0002791,GO:0002793,GO:0003008,GO:0003674,GO:0003682,GO:0005488,GO:0005515,GO:0005575,GO:0005622,GO:0005623,GO:0005634,GO:0005654,GO:0005737,GO:0005886,GO:0006139,GO:0006259,GO:0006281,GO:0006282,GO:0006302,GO:0006325,GO:0006355,GO:0006357,GO:0006464,GO:0006473,GO:0006475,GO:0006725,GO:0006807,GO:0006928,GO:…	ko:K04529,ko:K04530	-	1.81041	2.96769e-06	0.58863	0.928796	0.840584	0.999881	0.251954	0.963657	-0.00553218	0.998637	0.0279843	0.998576	0.0335165	0.999892	72.3195	14.2891	22.4198	74.7872	53.1145	25.4548	73.9164	55.9119
LOC135127947	NW_026972107	XP_063910767.1	Integrase core domain	-	-	-	-1.35997	0.547348	3.70422		3.50631		-0.197916		-1.29699		-3.00365		-1.70666		0.267829	0	0.352497	0.0711626	0.211122	0.34142	0	0
LOC135128084	NW_026972107	XP_063911021.1	oxidation-reduction process	-	-	-	-0.896602	0.750984	-0.69244		-2.84786		-2.15542		3.57754		1.93643		-1.64111		0	0.139484	0.175509	0.226279	0.350795	0	0.0495518	0.479256
LOC135128145	NW_026972107	XP_063911136.1	-	-	-	-	-3.9913	0.00844677	-0.57798		-4.50936		-3.93138								0	0.769843	0.513069	0	0	0	0	0
LOC135129428	NW_026972107	XP_063912651.1					-1.61459	0.715152	2.57423		0.0875318		-2.4867		2.88681		0.245471		-2.64134		0	0	0.132186	0	0	0	0	0
LOC135129453	NW_026972107																				0	0	0	0	0	0	0	0
LOC135129433	NW_026972107	XP_063912662.1	Carbonic anhydrase-related protein	-	-	-	-2.16364	6.18866e-05	0.458429	0.948954	1.63319	0.938777	1.17476	0.753453	-0.7934	0.871444	0.205018	0.988018	0.998417	0.999892	14.1674	23.6516	34.6521	9.10792	68.3382	75.7215	15.8485	51.3311
LOC135129445	NW_026972107																				0	0	0	0	0	0	0	0
Srebp	NW_026972107	XP_063912684.1	protein dimerization activity	GO:0000003,GO:0000122,GO:0000139,GO:0000902,GO:0000976,GO:0000977,GO:0000978,GO:0000981,GO:0000982,GO:0000987,GO:0001012,GO:0001067,GO:0001077,GO:0001078,GO:0001101,GO:0001227,GO:0001228,GO:0001889,GO:0002027,GO:0002791,GO:0002792,GO:0003062,GO:0003674,GO:0003676,GO:0003677,GO:0003682,GO:0003690,GO:0003700,GO:0004879,GO:0005488,GO:0005515,GO:0005575,GO:0005622,GO:0005623,GO:0005634,GO:0005635,GO:…	ko:K07197,ko:K09107	-	-1.78301	1.13527e-07	0.52184	0.933137	-0.285489	0.999881	-0.807329	0.829019	-0.367571	0.945425	0.00319191	0.999312	0.370763	0.999892	44.0043	109.548	161.742	31.4586	57.0736	91.2108	42.323	54.7008
LOC135129469	NW_026972107																				0	0	0	0	0	0	0	0
LOC135129476	NW_026972107	XP_063912699.1	helix-turn-helix, Psq domain	GO:0000003,GO:0001655,GO:0001667,GO:0001700,GO:0001763,GO:0002009,GO:0003006,GO:0003674,GO:0003700,GO:0005575,GO:0005622,GO:0005623,GO:0005634,GO:0006355,GO:0006357,GO:0006928,GO:0006996,GO:0007010,GO:0007163,GO:0007275,GO:0007391,GO:0007399,GO:0007417,GO:0007424,GO:0007426,GO:0007427,GO:0007428,GO:0007431,GO:0007435,GO:0007442,GO:0007443,GO:0007548,GO:0008104,GO:0008150,GO:0008258,GO:0008360,GO:…	-	-	0.124234	0.989124	-0.823152	0.91312	-0.746573	0.999881	0.0765798	0.992356	1.56803	0.642294	1.37753	0.665557	-0.190506	0.999892	0.921145	3.62145	2.18381	3.87468	2.46201	2.22643	3.3659	3.87044
Rpl31	NW_026972107	XP_063912719.1	Structural constituent of ribosome. It is involved in the biological process described with	GO:0000184,GO:0000956,GO:0002181,GO:0003674,GO:0003735,GO:0005198,GO:0005575,GO:0005622,GO:0005623,GO:0005737,GO:0005829,GO:0005840,GO:0005844,GO:0006139,GO:0006401,GO:0006402,GO:0006412,GO:0006413,GO:0006518,GO:0006605,GO:0006612,GO:0006613,GO:0006614,GO:0006725,GO:0006807,GO:0006810,GO:0006886,GO:0008104,GO:0008150,GO:0008152,GO:0009056,GO:0009057,GO:0009058,GO:0009059,GO:0009892,GO:0009987,GO:…	ko:K02910	-	0.742366	0.168422	-0.252945	0.974164	0.0312658	0.999881	0.284211	0.956298	-0.4977	0.886064	-0.456718	0.863145	0.0409814	0.999892	194.606	96.1679	83.5979	124.367	134.914	100.325	142.239	120.737
LOC135129533	NW_026972107	XP_063912772.1	Bacterial transferase hexapeptide (six repeats)	GO:0000003,GO:0001568,GO:0001944,GO:0002376,GO:0002478,GO:0002495,GO:0002504,GO:0003205,GO:0003231,GO:0003279,GO:0003281,GO:0005575,GO:0005622,GO:0005623,GO:0005634,GO:0005635,GO:0005654,GO:0005737,GO:0005813,GO:0005815,GO:0005829,GO:0005856,GO:0005869,GO:0005875,GO:0006810,GO:0006888,GO:0006928,GO:0007017,GO:0007018,GO:0007275,GO:0007276,GO:0007283,GO:0007507,GO:0008088,GO:0008090,GO:0008150,GO:…	ko:K10427	-	-0.571859	0.473086	-0.506461	0.939936	-0.557812	0.999881	-0.0513518	0.994591	-0.435977	0.968204	-0.714659	0.812191	-0.278682	0.999892	9.86219	11.8622	8.3193	6.32736	4.44	7.32485	6.11249	6.62331
LOC135129512	NW_026972107	XP_063912751.1	Belongs to the cyclin family	GO:0000003,GO:0000079,GO:0000082,GO:0000122,GO:0000278,GO:0000307,GO:0000785,GO:0001541,GO:0001775,GO:0001889,GO:0001932,GO:0001934,GO:0002119,GO:0002164,GO:0002376,GO:0003006,GO:0003008,GO:0003674,GO:0003824,GO:0004672,GO:0004674,GO:0004693,GO:0005488,GO:0005515,GO:0005575,GO:0005622,GO:0005623,GO:0005634,GO:0005635,GO:0005654,GO:0005694,GO:0005730,GO:0005737,GO:0005829,GO:0006022,GO:0006023,GO:…	ko:K04503,ko:K10151,ko:K10152	-	-1.45314	0.00973843	0.312468	0.971194	-0.435687	0.999881	-0.748155	0.89099	-0.442607	0.990299	0.412646	0.978117	0.855253	0.999892	1.55692	3.78957	4.32214	0.678837	1.45833	2.44162	1.63223	1.62871
Ocm	NW_026972107	XP_063912739.1	Sequence-specific DNA binding transcription factor activity. It is involved in the biological process described with regulation of transcription, DNA-templated	GO:0002164,GO:0002376,GO:0002520,GO:0005575,GO:0005622,GO:0005623,GO:0005634,GO:0007275,GO:0007549,GO:0008150,GO:0009791,GO:0010468,GO:0019222,GO:0030097,GO:0032501,GO:0032502,GO:0035166,GO:0035167,GO:0040029,GO:0043226,GO:0043227,GO:0043229,GO:0043231,GO:0044424,GO:0044464,GO:0048513,GO:0048534,GO:0048542,GO:0048569,GO:0048731,GO:0048732,GO:0048856,GO:0050789,GO:0060255,GO:0065007	-	-	-0.945594	0.0138772	0.558854	0.922998	-0.483243	0.999881	-1.0421	0.750118	0.154842	0.991047	0.165293	0.983583	0.0104513	0.999892	66.8676	115.556	175.372	75.4552	89.5961	83.0506	74.4048	88.1109
LOC135129524	NW_026972107	XP_063912760.1	Zinc finger, C2H2 type	-	-	-	-0.543892	0.577986	0.0595856	0.99319	-1.00032	0.999881	-1.05991	0.777021	0.5397	0.945425	0.404413	0.949011	-0.135287	0.999892	7.13884	12.0893	12.4715	9.91902	7.43133	5.7999	9.50362	6.52524
LOC135129542	NW_026972107	XP_063912799.1	THO complex subunit	GO:0000003,GO:0000346,GO:0000347,GO:0000445,GO:0000902,GO:0001701,GO:0001824,GO:0003006,GO:0003674,GO:0003676,GO:0003723,GO:0003729,GO:0005488,GO:0005575,GO:0005622,GO:0005623,GO:0005634,GO:0005654,GO:0006139,GO:0006396,GO:0006397,GO:0006403,GO:0006405,GO:0006406,GO:0006611,GO:0006725,GO:0006807,GO:0006810,GO:0006886,GO:0006913,GO:0006950,GO:0007275,GO:0007276,GO:0007281,GO:0007292,GO:0007399,GO:…	ko:K12879	-	-0.586154	0.27623	0.303018	0.966643	-0.157668	0.999881	-0.460685	0.916093	0.0282364	0.998452	-0.0238686	0.998576	-0.052105	0.999892	140.681	187.595	240.855	146.549	151.383	169.913	137.287	189.479
LOC135129566	NW_026972107	XP_063912826.1	pyridoxal phosphate binding. It is involved in the biological process described with biosynthetic process	GO:0002178,GO:0003674,GO:0003824,GO:0004758,GO:0005575,GO:0005622,GO:0005623,GO:0005737,GO:0005783,GO:0005789,GO:0005886,GO:0006066,GO:0006629,GO:0006643,GO:0006644,GO:0006665,GO:0006667,GO:0006670,GO:0006672,GO:0006684,GO:0006686,GO:0006793,GO:0006796,GO:0006807,GO:0007275,GO:0007444,GO:0008150,GO:0008152,GO:0008610,GO:0008654,GO:0009058,GO:0009888,GO:0009893,GO:0009894,GO:0009896,GO:0009987,GO:…	ko:K00654	-	-2.02225	3.2577e-12	-1.00061	0.755788	-0.591633	0.999881	0.408972	0.924877	-0.0317481	0.998452	0.270896	0.940009	0.302644	0.999892	43.7516	271.36	141.389	42.8083	48.0963	182.985	52.8271	51.0622
LOC135129921	NW_026972122	XP_063913260.1	Guanylate-binding protein, N-terminal domain	GO:0000137,GO:0000166,GO:0000226,GO:0000902,GO:0000904,GO:0001558,GO:0001882,GO:0001883,GO:0003674,GO:0003824,GO:0003924,GO:0005488,GO:0005515,GO:0005525,GO:0005575,GO:0005622,GO:0005623,GO:0005737,GO:0005783,GO:0005789,GO:0005794,GO:0005795,GO:0006996,GO:0007010,GO:0007017,GO:0007019,GO:0007029,GO:0007030,GO:0007275,GO:0007399,GO:0007409,GO:0007416,GO:0007517,GO:0007528,GO:0008150,GO:0008361,GO:…	ko:K17339	-	-10.2756	6.71782e-11	7.42985	1.41532e-07	-4.83564	0.999881	-12.2655	0.0575467	-2.1502		-2.14795		0.00224838		0.195238	0.836903	163.567	0	0	0	0	3.46396
LOC135129587	NW_026972107	XP_063912841.1	DNA binding. It is involved in the biological process described with regulation of transcription, DNA-templated	GO:0000981,GO:0003674,GO:0003700,GO:0005575,GO:0005622,GO:0005623,GO:0005634,GO:0006355,GO:0006357,GO:0006950,GO:0006952,GO:0008150,GO:0009605,GO:0009607,GO:0009617,GO:0009889,GO:0010468,GO:0010556,GO:0019219,GO:0019222,GO:0031323,GO:0031326,GO:0042742,GO:0043207,GO:0043226,GO:0043227,GO:0043229,GO:0043231,GO:0044424,GO:0044464,GO:0050789,GO:0050794,GO:0050896,GO:0051171,GO:0051252,GO:0051704,GO:…	ko:K09437,ko:K09443	-	-1.68989	0.0574681	0.392784	0.974992	2.84189		2.44911	0.600292	1.11575	0.924664	1.46419	0.768692	0.348447	0.999892	0.435544	0.627648	0.877401	1.32074	3.37795	4.53758	2.00467	4.88094
LOC135129599	NW_026972107																				0	0	0	0	0	0	0	0
LOC135129593	NW_026972107	XP_063912855.1	Provides the precursors necessary for DNA synthesis. Catalyzes the biosynthesis of deoxyribonucleotides from the corresponding ribonucleotides	GO:0000166,GO:0003674,GO:0003824,GO:0004748,GO:0005488,GO:0005515,GO:0005575,GO:0005622,GO:0005623,GO:0005634,GO:0005635,GO:0005737,GO:0005829,GO:0005971,GO:0006139,GO:0006725,GO:0006753,GO:0006793,GO:0006796,GO:0006807,GO:0006919,GO:0006950,GO:0008150,GO:0008152,GO:0009058,GO:0009117,GO:0009165,GO:0009262,GO:0009263,GO:0009611,GO:0009888,GO:0009893,GO:0009987,GO:0010604,GO:0010941,GO:0010942,GO:…	ko:K10807	-	-1.22585	0.158783	-0.275324	0.974899	-1.54449	0.999881	-1.26917	0.7712	-0.46885	0.973093	-1.83578	0.290901	-1.36693	0.999892	10.085	11.4152	9.92259	3.57471	4.03728	4.02248	2.74983	3.98411
LOC135128305	NW_026972107																				0	0	0	0	0	0	0	0
LOC135128407	NW_026972107																				0	0	0	0	0	0	0	0
LOC135129606	NW_026972107																				0	0	0	0	0	0	0	0
Trs23	NW_026972107	XP_063912947.1	It is involved in the biological process described with ER to Golgi vesicle-mediated transport	GO:0003674,GO:0005085,GO:0005088,GO:0005488,GO:0005515,GO:0005575,GO:0005622,GO:0005623,GO:0005737,GO:0005794,GO:0005795,GO:0005829,GO:0005886,GO:0006810,GO:0006888,GO:0006900,GO:0006901,GO:0006903,GO:0006996,GO:0007275,GO:0007399,GO:0008021,GO:0008150,GO:0008152,GO:0009058,GO:0009059,GO:0009987,GO:0012505,GO:0016020,GO:0016043,GO:0016050,GO:0016192,GO:0016358,GO:0017016,GO:0017112,GO:0017137,GO:…	ko:K20303	-	1.12779	0.0357979	-0.290572	0.974164	0.631441	0.999881	0.922013	0.834742	-0.0196641	0.998452	-1.01568	0.644414	-0.996017	0.999892	10.0124	3.62231	3.13876	7.75729	3.77423	5.85582	5.09932	3.39118
LOC135129628	NW_026972107	XP_063912914.1	Etoposide-induced protein 2.4	GO:0001558,GO:0003008,GO:0005575,GO:0005622,GO:0005623,GO:0005737,GO:0005783,GO:0005794,GO:0005829,GO:0006914,GO:0006915,GO:0006950,GO:0006974,GO:0007154,GO:0007165,GO:0008150,GO:0008152,GO:0008219,GO:0008630,GO:0009056,GO:0009314,GO:0009411,GO:0009416,GO:0009628,GO:0009892,GO:0009894,GO:0009895,GO:0009966,GO:0009967,GO:0009987,GO:0010225,GO:0010506,GO:0010507,GO:0010639,GO:0010646,GO:0010647,GO:…	ko:K10134	-	-0.819918	0.136338	-0.176838	0.980806	-1.60616	0.86841	-1.42933	0.653664	-0.132217	0.997515	-0.552483	0.886511	-0.420266	0.999892	16.3928	30.3593	27.1959	13.7148	18.0458	10.0791	11.1278	16.1066
LOC135129624	NW_026972107	XP_063912900.1	Transforming growth factor beta	GO:0005575,GO:0005622,GO:0005623,GO:0005634,GO:0006139,GO:0006259,GO:0006260,GO:0006725,GO:0006807,GO:0007049,GO:0007050,GO:0008104,GO:0008150,GO:0008152,GO:0008285,GO:0009058,GO:0009059,GO:0009987,GO:0022402,GO:0031647,GO:0033036,GO:0033365,GO:0034504,GO:0034613,GO:0034641,GO:0034645,GO:0042127,GO:0043170,GO:0043226,GO:0043227,GO:0043229,GO:0043231,GO:0044237,GO:0044238,GO:0044249,GO:0044260,GO:…	-	-	-0.944334	0.111173	0.603266	0.933137	-0.0256402	0.999881	-0.628906	0.904602	-0.726447	0.934873	-0.759567	0.882542	-0.0331204	0.999892	4.22024	4.40287	6.65239	2.9229	2.41331	4.0928	2.50489	3.02039
LOC135129616	NW_026972107	XP_063912886.1	Belongs to the actin family	GO:0000323,GO:0001775,GO:0002252,GO:0002263,GO:0002274,GO:0002275,GO:0002283,GO:0002366,GO:0002376,GO:0002443,GO:0002444,GO:0002446,GO:0002478,GO:0002495,GO:0002504,GO:0003674,GO:0005198,GO:0005200,GO:0005575,GO:0005576,GO:0005622,GO:0005623,GO:0005737,GO:0005764,GO:0005766,GO:0005773,GO:0005775,GO:0005829,GO:0005856,GO:0005869,GO:0005875,GO:0005884,GO:0006810,GO:0006887,GO:0006888,GO:0006928,GO:…	ko:K16576	-	-0.367377	0.733358	0.631318	0.926778	-0.0211571	0.999881	-0.652475	0.898097	-0.0832949	0.998452	0.175677	0.989923	0.258972	0.999892	7.21642	7.24077	11.5929	6.97468	8.31808	7.10967	7.8124	8.57673
LOC135129641	NW_026972107	XP_063912935.1	ATPase required for the post-translational delivery of tail-anchored (TA) proteins to the endoplasmic reticulum. Recognizes and selectively binds the transmembrane domain of TA proteins in the cytosol. This complex then targets to the endoplasmic reticulum by membrane-bound receptors, where the tail- anchored protein is released for insertion. This process is regulated by ATP binding and hydrolys…	GO:0002791,GO:0002793,GO:0003674,GO:0003824,GO:0005215,GO:0005488,GO:0005515,GO:0005575,GO:0005622,GO:0005623,GO:0005634,GO:0005730,GO:0005737,GO:0005783,GO:0005789,GO:0006810,GO:0006811,GO:0006820,GO:0006950,GO:0006986,GO:0006996,GO:0007029,GO:0007154,GO:0007165,GO:0007275,GO:0007399,GO:0007416,GO:0008104,GO:0008150,GO:0008509,GO:0009636,GO:0009987,GO:0010033,GO:0010256,GO:0010646,GO:0010647,GO:…	ko:K01551	-	-0.328906	0.830259	0.531539	0.9339	-0.702821	0.999881	-1.23436	0.73407	-0.421884	0.97176	-0.248349	0.982726	0.173535	0.999892	15.0987	12.6301	18.5542	9.33385	13.3655	7.55868	12.5178	12.8187
LOC135129657	NW_026972107	XP_063912958.1	Binds to the catalytic subunit of the cyclin dependent kinases and is essential for their biological function	GO:0000079,GO:0000151,GO:0000278,GO:0000307,GO:0001932,GO:0001934,GO:0003674,GO:0005488,GO:0005515,GO:0005575,GO:0005622,GO:0005623,GO:0005634,GO:0006355,GO:0007049,GO:0007113,GO:0007346,GO:0008047,GO:0008150,GO:0009794,GO:0009889,GO:0009891,GO:0009893,GO:0009987,GO:0010468,GO:0010556,GO:0010557,GO:0010562,GO:0010604,GO:0010628,GO:0016538,GO:0019005,GO:0019207,GO:0019209,GO:0019219,GO:0019220,GO:…	ko:K02219	-	0.335102	0.85319	-0.767407	0.919225	-0.17662	0.999881	0.590788	0.917212	-0.336804	0.991047	-0.595995	0.930792	-0.259191	0.999892	3.92988	3.42562	2.1481	3.24899	3.32602	3.0355	2.78826	2.50475
LOC135129673	NW_026972107	XP_063912979.1					3.65341	2.51312e-06	-1.81103		-0.583777		1.22725		2.90352	0.2141	2.5442	0.271137	-0.359321	0.999892	0.558192	0.371034	0.144762	5.89083	5.17418	0.215188	3.76534	2.75218
Vamp7	NW_026972107	XP_063901708.1	Belongs to the synaptobrevin family	GO:0000149,GO:0000323,GO:0001775,GO:0001906,GO:0001909,GO:0002228,GO:0002252,GO:0002263,GO:0002274,GO:0002275,GO:0002278,GO:0002283,GO:0002285,GO:0002323,GO:0002366,GO:0002376,GO:0002443,GO:0002444,GO:0002446,GO:0002447,GO:0002449,GO:0002682,GO:0002684,GO:0002694,GO:0002696,GO:0002697,GO:0002699,GO:0002703,GO:0002705,GO:0002886,GO:0002888,GO:0003674,GO:0005484,GO:0005488,GO:0005515,GO:0005575,GO:…	ko:K08515	-	-1.25167	0.000217897	0.45059	0.937593	-0.403766	0.999881	-0.854356	0.80077	-0.256979	0.987072	-0.601481	0.84216	-0.344502	0.999892	14.4179	24.1065	33.5171	12.1858	10.9848	18.5731	9.7685	7.85974
LOC135129684	NW_026972107	XP_063913000.1	Otopetrin	GO:0003674,GO:0005215,GO:0005216,GO:0005261,GO:0006810,GO:0006811,GO:0006812,GO:0008150,GO:0008324,GO:0015075,GO:0015077,GO:0015078,GO:0015252,GO:0015267,GO:0015318,GO:0015672,GO:0022803,GO:0022838,GO:0022857,GO:0022890,GO:0034220,GO:0051179,GO:0051234,GO:0055085,GO:0098655,GO:0098660,GO:0098662,GO:1902600	-	-	3.81943	0	-0.793276	0.942142	0.767113		1.56039	0.80077	-0.569651	0.914176	-0.714654	0.777745	-0.145003	0.999892	14.5605	0.874009	0.384882	8.54854	8.00633	1.22081	7.74849	10.1126
LOC135129708	NW_026972107	XP_063913084.1	Otopetrin	-	-	-	2.29033	6.62789e-10	-0.112761	0.987908	0.271258	0.999881	0.384019	0.933948	0.469618	0.884961	0.501119	0.805206	0.0315003	0.999892	56.4123	15.0058	14.2787	84.2122	47.6	18.0393	80.4255	53.6428
LOC135132690	NW_026972107	XP_063916935.1	Integrase core domain	-	-	-	-1.46313	0.478124	2.15749		0.911336		-1.24616		-3.5386		-1.09039		2.44821		0.217772	0.0464946	0.452827	0	0.0941899	0.233826	0.105161	0
LOC135132699	NW_026972107	XP_063916946.1	-	-	-	-	1.86816	0.22906	-1.0937		-0.0328148		1.06088		4.16347		4.44234		0.278864		0	0.185056	0.0440621	0.234388	0	0.107594	0.576499	0
LOC135129697	NW_026972107	XP_063913019.1					-2.34212	0.322546	2.97418		2.55737		-0.416809								0	0	0.189194	0	0	0.233826	0	0.247426
LOC135129807	NW_026972107	XP_063913136.1	It is involved in the biological process described with histidyl-tRNA aminoacylation	GO:0000003,GO:0000122,GO:0002119,GO:0002164,GO:0003006,GO:0003674,GO:0003824,GO:0004812,GO:0004821,GO:0005488,GO:0005515,GO:0005575,GO:0005622,GO:0005623,GO:0005737,GO:0005739,GO:0005829,GO:0006082,GO:0006139,GO:0006355,GO:0006357,GO:0006399,GO:0006412,GO:0006418,GO:0006427,GO:0006518,GO:0006520,GO:0006725,GO:0006807,GO:0007275,GO:0007276,GO:0007281,GO:0008150,GO:0008152,GO:0009058,GO:0009059,GO:…	ko:K01892	-	0.407668	0.577964	-0.559635	0.91312	-0.660726	0.999881	-0.10109	0.982412	-0.209405	0.987072	0.148898	0.984792	0.358303	0.999892	73.7913	83.8898	58.3895	61.3196	70.6217	52.9709	81.7441	82.8571
LOC135129796	NW_026972107	XP_063913117.1	Ankyrin repeat	-	ko:K15502,ko:K15503	-	-0.895589	0.205196	0.719274	0.910996	0.296616	0.999881	-0.422658	0.931107	-0.396225	0.973093	-0.00794189	0.998906	0.388283	0.999892	9.83209	7.74747	13.624	6.92099	3.94309	9.98589	9.07493	7.47856
LOC135129785	NW_026972107	XP_063913107.1	Ankyrin repeat	-	ko:K15502,ko:K15503	-	2.83298	2.19891e-12	1.12579	0.798992	1.00335	0.999881	-0.122433	0.98543	-0.991902	0.424039	-0.664938	0.683683	0.326965	0.999892	113.185	5.38162	12.7997	45.1709	45.9756	11.3101	71.3917	68.9343
LOC135129775	NW_026972107	XP_063913098.1	Zinc ion binding. It is involved in the biological process described with	GO:0002376,GO:0002474,GO:0002478,GO:0002495,GO:0002504,GO:0002791,GO:0002793,GO:0003674,GO:0005048,GO:0005215,GO:0005488,GO:0005575,GO:0005622,GO:0005623,GO:0005737,GO:0005783,GO:0005789,GO:0005798,GO:0005829,GO:0006810,GO:0006888,GO:0006900,GO:0006901,GO:0006903,GO:0006996,GO:0008150,GO:0008270,GO:0009889,GO:0009987,GO:0010556,GO:0010869,GO:0012505,GO:0012506,GO:0012507,GO:0016020,GO:0016043,GO:…	ko:K14007	-	0.0804456	0.981635	-0.0173333	0.997752	0.342696	0.999881	0.360029	0.92907	0.371498	0.945425	0.118196	0.989923	-0.253302	0.999892	130.759	132.817	136.426	162.917	164.863	171.014	141.459	170.566
LOC135129826	NW_026972107	XP_063913163.1	nucleic acid binding	GO:0003674,GO:0003676,GO:0003723,GO:0003729,GO:0005488,GO:0005575,GO:0005622,GO:0005623,GO:0005634,GO:0005730,GO:0031974,GO:0031981,GO:0043226,GO:0043227,GO:0043228,GO:0043229,GO:0043231,GO:0043232,GO:0043233,GO:0044422,GO:0044424,GO:0044428,GO:0044446,GO:0044464,GO:0070013,GO:0097159,GO:1901363	ko:K14573	-	0.843484	0.0437411	-0.326284	0.962183	0.438794	0.999881	0.765078	0.828726	-0.211589	0.989458	-0.335458	0.934362	-0.123869	0.999892	31.8618	14.9887	13.1062	25.7505	25.1591	20.7351	25.0779	24.9137
LOC135129850	NW_026972107	XP_063913192.1	nucleic acid binding	GO:0003674,GO:0003676,GO:0003723,GO:0003729,GO:0005488,GO:0005575,GO:0005622,GO:0005623,GO:0005634,GO:0005730,GO:0031974,GO:0031981,GO:0043226,GO:0043227,GO:0043228,GO:0043229,GO:0043231,GO:0043232,GO:0043233,GO:0044422,GO:0044424,GO:0044428,GO:0044446,GO:0044464,GO:0070013,GO:0097159,GO:1901363	ko:K14573	-	0.234127	0.902032	0.524833	0.939411	0.545423	0.999881	0.0205903	0.998795	0.290806	0.987072	-0.229627	0.984792	-0.520433	0.999892	9.46914	7.04494	9.85646	10.6346	13.0668	9.8783	7.62317	11.3126
LOC135129833	NW_026972107	XP_063913175.1	Belongs to the class I-like SAM-binding methyltransferase superfamily. Protein arginine N- methyltransferase family	GO:0000902,GO:0000904,GO:0003674,GO:0003824,GO:0005488,GO:0005575,GO:0005622,GO:0005623,GO:0005737,GO:0005829,GO:0006325,GO:0006355,GO:0006464,GO:0006479,GO:0006807,GO:0006996,GO:0007275,GO:0007399,GO:0008150,GO:0008152,GO:0008168,GO:0008170,GO:0008213,GO:0008276,GO:0008469,GO:0008757,GO:0009653,GO:0009889,GO:0009892,GO:0009987,GO:0010468,GO:0010556,GO:0010605,GO:0016043,GO:0016273,GO:0016274,GO:…	ko:K11436	-	0.728248	0.0808247	-0.138041	0.985033	-0.347929	0.999881	-0.209887	0.965585	-0.26576	0.973367	-0.669484	0.679925	-0.403724	0.999892	49.9017	25.0105	24.5626	34.3819	32.1066	20.636	31.335	35.9328
LOC135129858	NW_026972107	XP_063913199.1	Hydrolase activity, hydrolyzing O-glycosyl compounds. It is involved in the biological process described with carbohydrate metabolic process	GO:0003674,GO:0003824,GO:0004553,GO:0004557,GO:0005575,GO:0005622,GO:0005623,GO:0005737,GO:0005975,GO:0006629,GO:0006643,GO:0006664,GO:0006665,GO:0006672,GO:0006677,GO:0006687,GO:0006807,GO:0008150,GO:0008152,GO:0009056,GO:0009311,GO:0009987,GO:0015925,GO:0016042,GO:0016137,GO:0016139,GO:0016787,GO:0016798,GO:0019377,GO:0030149,GO:0034641,GO:0043603,GO:0044237,GO:0044238,GO:0044242,GO:0044248,GO:…	ko:K01204	-	4.32498	4.16419e-14	-0.0785246	0.992746	-0.575563	0.999881	-0.497038	0.935735	-0.714805	0.817236	-1.5329	0.139246	-0.818099	0.999892	89.7461	3.42309	3.23802	30.676	16.4999	2.08156	31.0627	24.0131
LOC135128593	NW_026972107	XP_063911615.1	Myb/SANT-like DNA-binding domain	-	-	-	-2.45177	0.416334	-4.18069		-4.17893		0.00175779		-3.00524		-3.003		0.00224838		0.145181	0.641536	0	0	0	0	0	0
LOC135129870	NW_026972107	XP_063913226.1	high mobility group	GO:0000122,GO:0000902,GO:0000976,GO:0000977,GO:0000978,GO:0000981,GO:0000982,GO:0000987,GO:0001012,GO:0001067,GO:0001078,GO:0001227,GO:0001501,GO:0001701,GO:0001708,GO:0001709,GO:0002119,GO:0002164,GO:0002262,GO:0002376,GO:0002520,GO:0003674,GO:0003676,GO:0003677,GO:0003690,GO:0003700,GO:0005488,GO:0005515,GO:0005575,GO:0005622,GO:0005623,GO:0005634,GO:0005654,GO:0005667,GO:0006139,GO:0006351,GO:…	ko:K09269	-	-1.49271	0.00101084	-1.12666	0.738576	0.391878	0.999881	1.51854	0.642822	-0.631207	0.85669	-0.800122	0.654527	-0.168915	0.999892	40.1322	98.4318	46.9522	21.376	28.7614	132.965	23.3477	32.3039
LOC135121382	NW_026972107																				0	0	0	0	0	0	0	0
LOC135128657	NW_026972107	XP_063911750.1	Reverse transcriptase (RNA-dependent DNA polymerase)	-	-	-	1.67646	0.624194	-0.318878		0.742544		1.06142		1.9543		2.69329		0.738997		0	0.128307	0.0440621	0.182682	0	0.233826	0.0991036	0
LOC135129891	NW_026972107																				0	0	0	0	0	0	0	0
LOC135129899	NW_026972107																				0	0	0	0	0	0	0	0
LOC135128721	NW_026972107	XP_063911876.1	Reverse transcriptase (RNA-dependent DNA polymerase)	-	ko:K15407	-	1.46909	0.61843	1.47182		0.088724		-1.38309		2.71462		0.247369		-2.46725		0	0	0.0877546	0.0517055	0	0	0	0.242227
LOC135121438	NW_026972107	XP_063901910.1	-	-	-	-	-1.88486	0.373835	-2.89802		-4.28094		-1.38292		-1.48951		-3.19642		-1.70691		0.390477	0.663428	0.0462269	0.0711626	0	0	0	0.0824753
LOC135128794	NW_026972107	XP_063911956.1	Reverse transcriptase (RNA-dependent DNA polymerase)	-	-	-															0	0	0	0	0	0	0	0
LOC135121602	NW_026972107																				0	0	0	0	0	0	0	0
LOC135121667	NW_026972107																				0	0	0	0	0	0	0	0
LOC135128861	NW_026972107	XP_063912039.1	reverse transcriptase	-	-	-															0	0	0	0	0	0	0	0
LOC135129906	NW_026972107	XP_063913259.1	regulation of synaptic plasticity by receptor localization to synapse	GO:0003674,GO:0005102,GO:0005488,GO:0005515,GO:0005575,GO:0005622,GO:0005623,GO:0005634,GO:0005654,GO:0005737,GO:0005829,GO:0005886,GO:0006928,GO:0006929,GO:0007154,GO:0007165,GO:0007166,GO:0007167,GO:0007169,GO:0007275,GO:0007399,GO:0008150,GO:0009892,GO:0009894,GO:0009895,GO:0009966,GO:0009987,GO:0010605,GO:0010646,GO:0014069,GO:0015030,GO:0016020,GO:0016322,GO:0016477,GO:0016604,GO:0019222,GO:…	ko:K21413	-	-1.48114	4.34821e-07	0.0969639	0.989341	0.123418	0.999881	0.0264539	0.998057	0.418264	0.945425	0.513171	0.859595	0.0949068	0.999892	20.9584	70.8578	78.5837	31.6521	28.6508	78.4054	30.112	29.4291
Trnas-aga_1	NW_026972107																				0	0	0	0	0	0	0	0
LOC135121735	NW_026972107																				0	0	0	0	0	0	0	0
LOC135121788	NW_026972107																				0	0	0	0	0	0	0	0
LOC135129925	NW_026972107	XP_063913266.1	Domain of unknown function (DUF4203)	GO:0002791,GO:0002793,GO:0005575,GO:0005623,GO:0005886,GO:0006950,GO:0006986,GO:0008150,GO:0009987,GO:0010033,GO:0010646,GO:0010647,GO:0010817,GO:0010941,GO:0016020,GO:0023051,GO:0023056,GO:0032024,GO:0032879,GO:0032880,GO:0033554,GO:0034620,GO:0035966,GO:0035967,GO:0042221,GO:0043067,GO:0043069,GO:0044464,GO:0046883,GO:0046887,GO:0048518,GO:0048519,GO:0048522,GO:0048523,GO:0050708,GO:0050714,GO:…	-	-	-0.722981	0.173357	0.291839	0.966643	-0.855941	0.999881	-1.14778	0.718857	0.425869	0.955128	0.132355	0.989923	-0.293515	0.999892	14.6181	27.3731	34.495	19.5979	34.6753	15.7426	16.1246	17.684
LOC135129933	NW_026972107	XP_063913275.1	sequence-specific DNA binding. It is involved in the biological process described with regulation of transcription, DNA-templated	GO:0000003,GO:0000122,GO:0000132,GO:0000226,GO:0000228,GO:0000278,GO:0000785,GO:0000790,GO:0000902,GO:0000904,GO:0000976,GO:0000977,GO:0000978,GO:0000979,GO:0000981,GO:0000982,GO:0000987,GO:0001012,GO:0001046,GO:0001047,GO:0001067,GO:0001077,GO:0001101,GO:0001227,GO:0001228,GO:0001568,GO:0001654,GO:0001667,GO:0001678,GO:0001708,GO:0001709,GO:0001754,GO:0001755,GO:0001764,GO:0001932,GO:0001933,GO:…	ko:K08031	-	6.008	0	-2.60149		-2.59683		0.00465871		-0.658004	0.917034	-1.40332	0.404171	-0.745313	0.999892	7.8472	0.256614	0	4.29679	0.0941899	0	3.00463	0.489653
LOC135128952	NW_026972107	XP_063912136.1	Reverse transcriptase (RNA-dependent DNA polymerase)	-	-	-	-1.32447	0.331904	-0.18424		-0.440382		-0.256142		0.313903		1.21747		0.903564		0.267829	0.709461	0.538662	0.265193	1.15302	0.575246	0.50669	1.12346
LOC135121852	NW_026972107																				0	0	0	0	0	0	0	0
LOC135129973	NW_026972107																				0	0	0	0	0	0	0	0
LOC135129954	NW_026972107	XP_063913296.1	-	GO:0000003,GO:0000578,GO:0000902,GO:0000904,GO:0001703,GO:0001709,GO:0002064,GO:0003002,GO:0003006,GO:0003381,GO:0003382,GO:0003383,GO:0003384,GO:0005575,GO:0005576,GO:0006355,GO:0006357,GO:0006928,GO:0007154,GO:0007165,GO:0007166,GO:0007167,GO:0007169,GO:0007275,GO:0007276,GO:0007277,GO:0007278,GO:0007350,GO:0007351,GO:0007354,GO:0007362,GO:0007369,GO:0007370,GO:0007389,GO:0008150,GO:0008293,GO:…	ko:K12377	-	1.82916	3.79176e-05	0.283432	0.971194	1.07903	0.999881	0.795594	0.847238	0.0753818	0.998452	0.474778	0.875914	0.399396	0.999892	26.7905	10.3272	13.6987	27.7677	42.6041	22.8667	35.2923	42.0932
LOC135129946	NW_026972107	XP_063913289.1	Tetratricopeptide repeat protein 5 OB fold domain	GO:0003674,GO:0003676,GO:0003677,GO:0003682,GO:0005488,GO:0005575,GO:0005622,GO:0005623,GO:0005634,GO:0005654,GO:0005737,GO:0006355,GO:0006357,GO:0008150,GO:0009889,GO:0009891,GO:0009893,GO:0009966,GO:0010468,GO:0010556,GO:0010557,GO:0010604,GO:0010628,GO:0010646,GO:0019219,GO:0019222,GO:0023051,GO:0031323,GO:0031325,GO:0031326,GO:0031328,GO:0031974,GO:0031981,GO:0043226,GO:0043227,GO:0043229,GO:…	-	-	0.289525	0.790271	-0.460156	0.940649	-0.0410508	0.999881	0.419105	0.922429	-0.642457	0.813029	-0.786618	0.612417	-0.144162	0.999892	23.8495	17.677	13.5428	14.7222	15.5775	16.9465	14.7292	16.2091
LOC135129967	NW_026972107	XP_063913310.1	Ubiquitin-2 like Rad60 SUMO-like	GO:0005575,GO:0005622,GO:0005623,GO:0044464	-	-	0.151757	0.94977	0.296612	0.968401	-0.37254	0.999881	-0.669152	0.877517	-0.0661583	0.998452	0.232012	0.961699	0.298171	0.999892	43.9867	40.3152	51.6134	45.7177	44.0172	31.1887	50.73	44.9642
LOC135129978	NW_026972107	XP_063913319.1	nucleic acid binding	GO:0000228,GO:0000785,GO:0000790,GO:0003674,GO:0003676,GO:0003723,GO:0003729,GO:0005488,GO:0005575,GO:0005622,GO:0005623,GO:0005634,GO:0005654,GO:0005694,GO:0005726,GO:0005737,GO:0005847,GO:0005849,GO:0006139,GO:0006378,GO:0006379,GO:0006396,GO:0006397,GO:0006725,GO:0006807,GO:0008150,GO:0008152,GO:0009987,GO:0010467,GO:0010468,GO:0016043,GO:0016070,GO:0016071,GO:0016604,GO:0016607,GO:0019219,GO:…	ko:K13911,ko:K14398	-	-0.231194	0.887578	-0.684306	0.896529	0.144092	0.999881	0.828398	0.81771	-0.349726	0.967218	-0.622176	0.766623	-0.27245	0.999892	107.037	100.476	65.488	70.6837	65.8768	114.047	69.737	78.166
LOC135129985	NW_026972107	XP_063913329.1	The proteasome is a multicatalytic proteinase complex which is characterized by its ability to cleave peptides with Arg, Phe, Tyr, Leu, and Glu adjacent to the leaving group at neutral or slightly basic pH	GO:0000003,GO:0000502,GO:0002064,GO:0002065,GO:0002066,GO:0003006,GO:0003674,GO:0005488,GO:0005515,GO:0005575,GO:0005622,GO:0005623,GO:0005634,GO:0005654,GO:0005737,GO:0005829,GO:0005839,GO:0006464,GO:0006508,GO:0006511,GO:0006807,GO:0007276,GO:0007281,GO:0007292,GO:0008150,GO:0008152,GO:0009056,GO:0009057,GO:0009888,GO:0009987,GO:0010498,GO:0016579,GO:0019222,GO:0019538,GO:0019773,GO:0019899,GO:…	ko:K02727	-	0.470914	0.638534	0.372328	0.957216	-0.90658	0.999881	-1.27891	0.689078	-1.32445	0.240387	-1.40991	0.146593	-0.085454	0.999892	87.5161	41.0003	55.3299	24.4798	28.2316	22.0262	32.9154	31.5429
LOC135129996	NW_026972107	XP_063913357.1	Belongs to the GDA1 CD39 NTPase family	GO:0000139,GO:0003674,GO:0003824,GO:0004382,GO:0005575,GO:0005576,GO:0005615,GO:0005622,GO:0005623,GO:0005737,GO:0005783,GO:0005794,GO:0005886,GO:0006109,GO:0006110,GO:0006139,GO:0006140,GO:0006163,GO:0006213,GO:0006220,GO:0006457,GO:0006458,GO:0006464,GO:0006486,GO:0006487,GO:0006725,GO:0006753,GO:0006793,GO:0006796,GO:0006807,GO:0008150,GO:0008152,GO:0008283,GO:0008894,GO:0009056,GO:0009058,GO:…	ko:K01511	-	-1.02604	0.00136775	-0.516508	0.931446	-0.820183	0.999881	-0.303675	0.948128	-0.0705523	0.998452	-0.232895	0.956646	-0.162343	0.999892	57.6763	138.762	99.5388	52.2859	55.9761	79.4551	48.9693	51.3588
LOC135129993	NW_026972107	XP_063913342.1	Ufm1-specific protease	GO:0003674,GO:0003824,GO:0005575,GO:0005622,GO:0005623,GO:0005634,GO:0005737,GO:0005783,GO:0006508,GO:0006807,GO:0008104,GO:0008150,GO:0008152,GO:0008233,GO:0008234,GO:0009636,GO:0009966,GO:0010033,GO:0010646,GO:0012505,GO:0016787,GO:0016788,GO:0016790,GO:0019538,GO:0019783,GO:0023051,GO:0032101,GO:0032103,GO:0033036,GO:0033143,GO:0033146,GO:0033365,GO:0034613,GO:0040012,GO:0040017,GO:0042221,GO:…	ko:K01376	-	-0.557537	0.228975	0.402742	0.945383	-0.513821	0.999881	-0.916563	0.784342	0.0875382	0.998452	0.00359454	0.999312	-0.0839436	0.999892	23.2187	31.6927	42.6893	23.7943	29.0338	22.2169	23.0175	22.611
LOC135129053	NW_026972107	XP_063912238.1	Leucine rich repeat containing 56	-	-	-	2.39733	0.334248							-0.441468		0.297993		0.739462		0.195238	0	0	0.0517055	0	0	0.102132	0.159752
LOC135122178	NW_026972107	XP_063902488.1	Protein kinase C conserved region 2 (CalB)	GO:0000003,GO:0000149,GO:0001505,GO:0001786,GO:0002791,GO:0003008,GO:0003674,GO:0005488,GO:0005509,GO:0005513,GO:0005515,GO:0005543,GO:0005544,GO:0005546,GO:0005575,GO:0005622,GO:0005623,GO:0005737,GO:0005783,GO:0005829,GO:0005886,GO:0006810,GO:0006836,GO:0006887,GO:0006906,GO:0006996,GO:0007154,GO:0007267,GO:0007268,GO:0007269,GO:0007338,GO:0007340,GO:0007600,GO:0007606,GO:0007608,GO:0008021,GO:…	ko:K19903,ko:K19906,ko:K19909,ko:K19910	-	3.45199	4.59962e-08	1.07335		-3.40092		-4.47428		1.00201	0.813029	0.664222	0.897705	-0.337793	0.999892	3.35414	0.384921	0.723105	8.12788	0.399501	0	5.03626	0.731881
LOC135121912	NW_026972107	XP_063902290.1	transcription regulator activity	-	-	-															0	0	0	0	0	0	0	0
LOC135122019	NW_026972107	XP_063902370.1	Myb/SANT-like DNA-binding domain	-	-	-	1.37958	0.406763	2.30676		1.08095		-1.22581		1.60184		1.37787		-0.223963		0.390477	0.0929892	0.830626	1.38254	1.40963	0.467652	0.842381	1.15465
LOC135122313	NW_026972107	XP_063902609.1	-	-	-	-	0.670355	0.893303	0.0833288		4.31858		4.23525		4.26772		0.244864		-4.02286		0	0	0	0.650015	0.233864	0.556608	0	0
LOC135130026	NW_026972107	XP_063913399.1	electron carrier activity. It is involved in the biological process described with cell redox homeostasis	GO:0002065,GO:0003008,GO:0005575,GO:0005623,GO:0005929,GO:0007275,GO:0007399,GO:0007423,GO:0007600,GO:0007605,GO:0008150,GO:0008544,GO:0009653,GO:0009791,GO:0009886,GO:0009887,GO:0009888,GO:0009892,GO:0009913,GO:0009987,GO:0010563,GO:0010921,GO:0010923,GO:0016043,GO:0019220,GO:0019222,GO:0022008,GO:0030030,GO:0030154,GO:0030182,GO:0030855,GO:0031175,GO:0031323,GO:0031324,GO:0032420,GO:0032421,GO:…	ko:K12319,ko:K17479	-	3.02065	2.80501e-10	0.945319	0.863307	0.968001	0.999881	0.0226822	0.998795	-0.561061	0.861025	-0.270204	0.953881	0.290857	0.999892	79.6159	7.26689	14.5886	49.5632	66.9847	13.9711	66.1496	85.8993
LOC135122412	NW_026972107																				0	0	0	0	0	0	0	0
LOC135130011	NW_026972107	XP_063913374.1	Belongs to the adenylyl cyclase class-4 guanylyl cyclase family	GO:0000302,GO:0003008,GO:0003013,GO:0003674,GO:0003824,GO:0004383,GO:0005488,GO:0005515,GO:0005575,GO:0005622,GO:0005623,GO:0005737,GO:0005829,GO:0005886,GO:0006139,GO:0006163,GO:0006164,GO:0006182,GO:0006725,GO:0006753,GO:0006793,GO:0006796,GO:0006807,GO:0006950,GO:0006979,GO:0007154,GO:0007165,GO:0007263,GO:0007267,GO:0008015,GO:0008074,GO:0008150,GO:0008152,GO:0009058,GO:0009117,GO:0009150,GO:…	ko:K12318,ko:K12319	-	3.91605	3.15408e-07	3.26941		4.63703		1.36761		1.02585	0.821789	0.564328	0.930822	-0.461517	0.999892	2.6733	0	0.281278	6.06938	2.0917	0.935304	3.64667	2.04629
Stops	NW_026972107	XP_063913387.1	It is involved in the biological process described with intracellular signal transduction	GO:0003008,GO:0007600,GO:0007605,GO:0008150,GO:0008277,GO:0009966,GO:0010646,GO:0016059,GO:0022400,GO:0023051,GO:0032101,GO:0032501,GO:0048583,GO:0050789,GO:0050794,GO:0050877,GO:0050954,GO:0065007	ko:K10339	-	2.26156	0.210391	-0.433966		-2.97782		-2.54385		0.330598		-0.59656		-0.927158		0.217772	0.26733	0.160242	0.389504	0	0	0.154712	0.159752
LOC135122457	NW_026972107	XP_063902714.1	Belongs to the adenylyl cyclase class-4 guanylyl cyclase family	GO:0000166,GO:0001882,GO:0001883,GO:0003008,GO:0003012,GO:0003013,GO:0003018,GO:0003674,GO:0003824,GO:0004383,GO:0005488,GO:0005515,GO:0005525,GO:0005575,GO:0005622,GO:0005623,GO:0005737,GO:0005829,GO:0005886,GO:0006139,GO:0006163,GO:0006164,GO:0006182,GO:0006725,GO:0006753,GO:0006793,GO:0006796,GO:0006807,GO:0006937,GO:0006940,GO:0006950,GO:0007154,GO:0007165,GO:0007186,GO:0007263,GO:0007602,GO:…	ko:K12318,ko:K12319	-	1.34372	0.138913	0.55676	0.95239	1.18277		0.626012	0.916093	0.26117	0.99553	0.0882645	0.995649	-0.172905	0.999892	3.38166	1.60398	2.22186	4.03791	1.38366	3.50315	2.82246	2.11836
LOC135130055	NW_026972107	XP_063913442.1	RIB43A	-	-	-	-0.71174		1.47164		0.088724		-1.38292								0	0	0.0462269	0	0	0	0	0
LOC135130065	NW_026972107	XP_063913452.1	histone deacetylase	GO:0000118,GO:0003674,GO:0003824,GO:0004407,GO:0005488,GO:0005515,GO:0005575,GO:0005622,GO:0005623,GO:0005634,GO:0005654,GO:0005737,GO:0005886,GO:0006325,GO:0006464,GO:0006476,GO:0006807,GO:0006996,GO:0007275,GO:0007399,GO:0007417,GO:0008134,GO:0008150,GO:0008152,GO:0009987,GO:0010001,GO:0014003,GO:0016020,GO:0016043,GO:0016569,GO:0016570,GO:0016575,GO:0016787,GO:0016810,GO:0016811,GO:0019213,GO:…	ko:K11418	-	1.23352	0.00252309	1.50829	0.485639	0.905666	0.999881	-0.602623	0.898097	0.0796351	0.998452	0.406242	0.925336	0.326607	0.999892	15.4316	3.59017	10.2841	15.8226	17.7244	6.48274	20.0514	17.9054
LOC135130049	NW_026972107	XP_063913431.1	-	-	-	-	0.983673	0.2448	1.11941		1.25204		0.132634		-0.30101		-0.794964	0.925336	-0.493954	0.999892	1.28909	0.26733	0.580716	1.20274	0.211122	0.556608	0.620936	0.659802
Lsn	NW_026972107	XP_063913463.1	Component of the endosomal sorting complex required for transport II (ESCRT-II), which is required for multivesicular body (MVB) formation and sorting of endosomal cargo proteins into MVBs	GO:0000003,GO:0000578,GO:0000814,GO:0003002,GO:0003006,GO:0003674,GO:0005488,GO:0005515,GO:0005575,GO:0005622,GO:0005623,GO:0005634,GO:0005654,GO:0005667,GO:0005737,GO:0005768,GO:0005770,GO:0005829,GO:0005886,GO:0006355,GO:0006357,GO:0006403,GO:0006508,GO:0006511,GO:0006807,GO:0006810,GO:0006886,GO:0006914,GO:0006996,GO:0007032,GO:0007034,GO:0007275,GO:0007276,GO:0007281,GO:0007292,GO:0007308,GO:…	ko:K12188	-	0.411507	0.470522	-0.431042	0.94372	-0.357321	0.999881	0.0737209	0.989654	0.357714	0.960634	0.129313	0.989923	-0.2284	0.999892	17.5241	17.3959	13.4434	22.1723	19.5953	13.2654	18.8736	18.3632
LOC135130039	NW_026972107	XP_063913420.1	PH domain	GO:0000003,GO:0000165,GO:0000187,GO:0000578,GO:0000902,GO:0000904,GO:0001525,GO:0001568,GO:0001654,GO:0001701,GO:0001745,GO:0001751,GO:0001752,GO:0001754,GO:0001890,GO:0001892,GO:0001932,GO:0001934,GO:0001944,GO:0002376,GO:0002520,GO:0002521,GO:0002573,GO:0002682,GO:0002684,GO:0002694,GO:0002696,GO:0002697,GO:0002699,GO:0002703,GO:0002705,GO:0002886,GO:0002888,GO:0003002,GO:0003006,GO:0003674,GO:…	ko:K08091,ko:K09593,ko:K20231	-	-0.677091	0.188114	-0.188941	0.977186	-0.404071	0.999881	-0.21513	0.965004	0.298942	0.972437	-0.00107274	0.999793	-0.300015	0.999892	24.1873	35.9626	33.4709	29.24	21.2583	28.1057	23.8547	23.2337
LOC135130084	NW_026972107	XP_063913476.1	Transmembrane protein 131-like	GO:0005575,GO:0016020	-	-	0.964875	0.518263	-0.804918		0.880916		1.68583		-0.227262		-0.0900865		0.137175		0.68084	0.313824	0.20177	0.564078	0.704813	0.556608	0.565327	0.407178
LOC135130107	NW_026972107	XP_063913505.1	-	-	ko:K17569	-	-0.313302	0.706076	0.935562	0.788566	0.610195	0.999881	-0.325367	0.939285	-0.192648	0.991047	-0.303011	0.956646	-0.110363	0.999892	13.2664	8.93457	17.7813	10.682	11.6701	13.1764	10.3741	10.8185
LOC135122471	NW_026972107																				0	0	0	0	0	0	0	0
LOC135130114	NW_026972107	XP_063913518.1	protein serine threonine kinase activity. It is involved in the biological process described with protein phosphorylation	GO:0000122,GO:0000166,GO:0000287,GO:0002028,GO:0003674,GO:0003824,GO:0004672,GO:0004674,GO:0005488,GO:0005515,GO:0005524,GO:0005575,GO:0005622,GO:0005623,GO:0005634,GO:0005737,GO:0005829,GO:0006109,GO:0006111,GO:0006355,GO:0006357,GO:0006464,GO:0006468,GO:0006793,GO:0006796,GO:0006807,GO:0006915,GO:0006950,GO:0007154,GO:0007165,GO:0007166,GO:0007167,GO:0007169,GO:0007275,GO:0007346,GO:0007507,GO:…	ko:K16311,ko:K19008,ko:K19009	-	-0.561319	0.461801	0.683574	0.906778	2.07446	0.533901	1.39089	0.679081	-0.390726	0.9359	0.0721199	0.992833	0.462846	0.999892	124.118	58.0672	97.3175	93.8496	137.024	245.962	128.443	185.302
LOC135130179	NW_026972107	XP_063913612.1	ATP binding. It is involved in the biological process described with protein phosphorylation	GO:0000166,GO:0000187,GO:0001558,GO:0001650,GO:0001654,GO:0001745,GO:0001751,GO:0001754,GO:0001932,GO:0001934,GO:0003008,GO:0003674,GO:0003824,GO:0004672,GO:0004674,GO:0005488,GO:0005515,GO:0005524,GO:0005575,GO:0005622,GO:0005623,GO:0005634,GO:0005654,GO:0005730,GO:0005737,GO:0005739,GO:0005794,GO:0005911,GO:0005912,GO:0005913,GO:0006355,GO:0006464,GO:0006468,GO:0006793,GO:0006796,GO:0006807,GO:…	ko:K05734,ko:K05735,ko:K05736	-	0.175514	0.89426	0.250418	0.971194	0.212827	0.999881	-0.037591	0.995302	-0.149885	0.996492	-0.266459	0.960405	-0.116574	0.999892	27.1761	19.0229	24.593	21.8383	24.2888	23.1666	23.484	23.9403
Ip3k2	NW_026972107	XP_063913551.1	Belongs to the inositol phosphokinase (IPK) family	GO:0002165,GO:0003674,GO:0003824,GO:0004672,GO:0004674,GO:0004683,GO:0005488,GO:0005515,GO:0005516,GO:0005575,GO:0005622,GO:0005623,GO:0005634,GO:0005654,GO:0005737,GO:0005829,GO:0005975,GO:0006020,GO:0006066,GO:0006464,GO:0006468,GO:0006793,GO:0006796,GO:0006807,GO:0006996,GO:0007010,GO:0007154,GO:0007165,GO:0007275,GO:0007399,GO:0007431,GO:0007435,GO:0007552,GO:0008150,GO:0008152,GO:0008219,GO:…	ko:K00911	-	-1.2848	0.000171392	0.321055	0.962313	0.706619	0.999881	0.385564	0.926724	0.252648	0.973093	0.719861	0.546897	0.467213	0.999892	35.2411	88.189	114.329	43.2499	58.8055	146.587	58.3277	87.091
LOC135130197	NW_026972107																				0	0	0	0	0	0	0	0
LOC135130185	NW_026972107	XP_063913615.1	Domain of unknown function (DUF4779)	-	-	-	-1.16904	0.606358	-0.918691		-0.792667		0.126024		1.18703		-1.05943		-2.24646		0.145181	0.463562	0.34746	0.544621	0.116932	0.34142	0.156799	0.164951
[truncated: 26,409 more rows]
